# Supplementary material for: Updating CMV protocols in lung transplant patients: a single-center case study modeling use of generative AI for antimicrobial stewardship protocol development and economic impact analysis
Source: Infect Control Hosp Epidemiol. 2026 Jun 8:1–8. Online ahead of print. doi: 10.1017/ice.2026.10480 (PMC13311459; doi:10.1017/ice.2026.10480)
Supplement: Enriquez et al. supplementary material 3 — Enriquez et al. supplementary material [file S0899823X26104802sup003.xlsx]

## Sheet: Sheet1
Prophylaxis Medication	Monthly Prophylaxis Cost ($)
Valacyclovir	18.77
Valganciclovir	794.16
Valganciclovir (stress dose)	794.16
Letermovir	7534.8
