# Supplementary material for: Updating CMV protocols in lung transplant patients: a single-center case study modeling use of generative AI for antimicrobial stewardship protocol development and economic impact analysis
Source: Infect Control Hosp Epidemiol. 2026 Jun 8:1–8. Online ahead of print. doi: 10.1017/ice.2026.10480 (PMC13311459; doi:10.1017/ice.2026.10480)
Supplement: Enriquez et al. supplementary material 4 — Enriquez et al. supplementary material [file S0899823X26104802sup004.xlsx]

## Sheet: Sheet1
Protocol	Risk Category	Medication	Duration (months)
VUMC Pre-2025	Low Risk D-/R-	Valacyclovir	3
VUMC Pre-2025	Intermediate Risk D-/R+	Valganciclovir	6
VUMC Pre-2025	Intermediate Risk D+/R+	Valganciclovir	6
VUMC Pre-2025	High Risk D+/R-	Valganciclovir	9
International Guidelines	Low Risk D-/R-	Valacyclovir	3
International Guidelines	Intermediate Risk D-/R+	Valganciclovir	9
International Guidelines	Intermediate Risk D+/R+	Valganciclovir	9
International Guidelines	High Risk D+/R-	Valganciclovir	12
VUMC Post-2025	Low Risk D-/R-	Valacyclovir	3
VUMC Post-2025	Intermediate Risk D-/R+	Valganciclovir	6
VUMC Post-2025	Intermediate Risk D+/R+	Valganciclovir	9
VUMC Post-2025	High Risk D+/R-	Valganciclovir	12
AI-generated	Low Risk D-/R-	Valacyclovir	12
AI-generated	Intermediate Risk D-/R+	Valganciclovir (stress dose)	1
AI-generated	Intermediate Risk D-/R+	Valganciclovir	11.5
AI-generated	Intermediate Risk D+/R+	Valganciclovir (stress dose)	1
AI-generated	Intermediate Risk D+/R+	Valganciclovir	11.5
AI-generated	High Risk D+/R-	Valganciclovir (stress dose)	1
AI-generated	High Risk D+/R-	Valganciclovir	11.5
