# Supplementary material for: Updating CMV protocols in lung transplant patients: a single-center case study modeling use of generative AI for antimicrobial stewardship protocol development and economic impact analysis
Source: Infect Control Hosp Epidemiol. 2026 Jun 8:1–8. Online ahead of print. doi: 10.1017/ice.2026.10480 (PMC13311459; doi:10.1017/ice.2026.10480)
Supplement: Enriquez et al. supplementary material 5 — Enriquez et al. supplementary material [file S0899823X26104802sup005.xlsx]

## Sheet: Sheet1
Treatment Component	Cost ($)	% of patients who receive this treatment
Valganciclovir Treatment (2 weeks)	794.16	93.22
Ganciclovir Treatment (2 weeks)	3061.93	20.34
Maribavir Treatment (2 weeks)	12670.6	15.25
Letermovir Treatment (2 weeks)	7534.8	3.39
