# Supplementary material for: Updating CMV protocols in lung transplant patients: a single-center case study modeling use of generative AI for antimicrobial stewardship protocol development and economic impact analysis
Source: Infect Control Hosp Epidemiol. 2026 Jun 8:1–8. Online ahead of print. doi: 10.1017/ice.2026.10480 (PMC13311459; doi:10.1017/ice.2026.10480)
Supplement: Enriquez et al. supplementary material 6 — Enriquez et al. supplementary material [file S0899823X26104802sup006.xlsx]

## Sheet: Consolidated Data
Risk	Protocol	Medications	Prophylaxis Cost	Treatment Cost	Inpatient Cost	Total Cost	Sample ID	Patient ID
Intermediate Risk D+/R+	VUMC Pre-2025	Valganciclovir	4764.96	0	0	4764.96	1	1
High Risk D+/R-	VUMC Pre-2025	Letermovir, Valacyclovir	67982.1	0	0	67982.1	1	2
Intermediate Risk D-/R+	VUMC Pre-2025	Valganciclovir	4764.96	0	0	4764.96	1	3
Intermediate Risk D-/R+	VUMC Pre-2025	Letermovir, Valacyclovir	45321.4	0	0	45321.4	1	4
High Risk D+/R-	VUMC Pre-2025	Letermovir, Valacyclovir	67982.1	0	0	67982.1	1	5
Intermediate Risk D-/R+	VUMC Pre-2025	Letermovir, Valacyclovir	45321.4	0	0	45321.4	1	6
Intermediate Risk D+/R+	VUMC Pre-2025	Valganciclovir	4764.96	0	0	4764.96	1	7
Intermediate Risk D+/R+	VUMC Pre-2025	Valganciclovir	4764.96	0	0	4764.96	1	8
Intermediate Risk D+/R+	VUMC Pre-2025	Valganciclovir	4764.96	0	0	4764.96	1	9
Intermediate Risk D+/R+	VUMC Pre-2025	Valganciclovir	4764.96	0	0	4764.96	1	10
Intermediate Risk D+/R+	VUMC Pre-2025	Letermovir, Valacyclovir	45321.4	0	0	45321.4	1	11
High Risk D+/R-	VUMC Pre-2025	Valganciclovir	7147.44	794.16	0	7941.6	1	12
Intermediate Risk D+/R+	VUMC Pre-2025	Valganciclovir	4764.96	0	0	4764.96	1	13
High Risk D+/R-	VUMC Pre-2025	Valganciclovir	7147.44	794.16	0	7941.6	1	14
Low Risk D-/R-	VUMC Pre-2025	Valacyclovir	56.31	0	0	56.31	1	15
Intermediate Risk D+/R+	VUMC Pre-2025	Valganciclovir	4764.96	12670.6	0	17435.6	1	16
High Risk D+/R-	VUMC Pre-2025	Valganciclovir	7147.44	794.16	30959	38900.6	1	17
Low Risk D-/R-	VUMC Pre-2025	Valacyclovir	56.31	0	0	56.31	1	18
Intermediate Risk D+/R+	VUMC Pre-2025	Valganciclovir	4764.96	0	0	4764.96	1	19
Low Risk D-/R-	VUMC Pre-2025	Valacyclovir	56.31	0	0	56.31	1	20
Intermediate Risk D-/R+	VUMC Pre-2025	Letermovir, Valacyclovir	45321.4	0	0	45321.4	2	21
High Risk D+/R-	VUMC Pre-2025	Valganciclovir	7147.44	0	0	7147.44	2	22
High Risk D+/R-	VUMC Pre-2025	Letermovir, Valacyclovir	67982.1	794.16	0	68776.3	2	23
Low Risk D-/R-	VUMC Pre-2025	Valacyclovir	56.31	0	0	56.31	2	24
Intermediate Risk D-/R+	VUMC Pre-2025	Valganciclovir	4764.96	0	0	4764.96	2	25
Intermediate Risk D-/R+	VUMC Pre-2025	Valganciclovir	4764.96	0	0	4764.96	2	26
Intermediate Risk D-/R+	VUMC Pre-2025	Valganciclovir	4764.96	0	0	4764.96	2	27
High Risk D+/R-	VUMC Pre-2025	Valganciclovir	7147.44	794.16	0	7941.6	2	28
Intermediate Risk D+/R+	VUMC Pre-2025	Valganciclovir	4764.96	794.16	0	5559.12	2	29
Intermediate Risk D-/R+	VUMC Pre-2025	Valganciclovir	4764.96	0	0	4764.96	2	30
High Risk D+/R-	VUMC Pre-2025	Valganciclovir	7147.44	794.16	0	7941.6	2	31
Intermediate Risk D+/R+	VUMC Pre-2025	Valganciclovir	4764.96	794.16	0	5559.12	2	32
Low Risk D-/R-	VUMC Pre-2025	Valacyclovir	56.31	0	0	56.31	2	33
Intermediate Risk D+/R+	VUMC Pre-2025	Valganciclovir	4764.96	794.16	0	5559.12	2	34
Intermediate Risk D+/R+	VUMC Pre-2025	Valganciclovir	4764.96	0	0	4764.96	2	35
Intermediate Risk D+/R+	VUMC Pre-2025	Letermovir, Valacyclovir	45321.4	0	0	45321.4	2	36
High Risk D+/R-	VUMC Pre-2025	Valganciclovir	7147.44	794.16	0	7941.6	2	37
Intermediate Risk D+/R+	VUMC Pre-2025	Valganciclovir	4764.96	0	0	4764.96	2	38
Low Risk D-/R-	VUMC Pre-2025	Valacyclovir	56.31	0	0	56.31	2	39
Low Risk D-/R-	VUMC Pre-2025	Valacyclovir	56.31	0	0	56.31	2	40
Intermediate Risk D-/R+	VUMC Pre-2025	Letermovir, Valacyclovir	45321.4	0	0	45321.4	3	41
Intermediate Risk D+/R+	VUMC Pre-2025	Valganciclovir	4764.96	3061.93	0	7826.89	3	42
Intermediate Risk D+/R+	VUMC Pre-2025	Letermovir, Valacyclovir	45321.4	0	0	45321.4	3	43
Intermediate Risk D+/R+	VUMC Pre-2025	Valganciclovir	4764.96	0	0	4764.96	3	44
High Risk D+/R-	VUMC Pre-2025	Letermovir, Valacyclovir	67982.1	0	0	67982.1	3	45
Intermediate Risk D+/R+	VUMC Pre-2025	Valganciclovir	4764.96	0	0	4764.96	3	46
Intermediate Risk D+/R+	VUMC Pre-2025	Valganciclovir	4764.96	12670.6	0	17435.6	3	47
High Risk D+/R-	VUMC Pre-2025	Valganciclovir	7147.44	794.16	132038	139980	3	48
Intermediate Risk D+/R+	VUMC Pre-2025	Valganciclovir	4764.96	0	0	4764.96	3	49
Intermediate Risk D+/R+	VUMC Pre-2025	Valganciclovir	4764.96	0	0	4764.96	3	50
Intermediate Risk D-/R+	VUMC Pre-2025	Valganciclovir	4764.96	0	0	4764.96	3	51
Intermediate Risk D-/R+	VUMC Pre-2025	Valganciclovir	4764.96	0	0	4764.96	3	52
Intermediate Risk D+/R+	VUMC Pre-2025	Valganciclovir	4764.96	0	0	4764.96	3	53
Intermediate Risk D-/R+	VUMC Pre-2025	Letermovir, Valacyclovir	45321.4	0	0	45321.4	3	54
High Risk D+/R-	VUMC Pre-2025	Valganciclovir	7147.44	0	0	7147.44	3	55
Intermediate Risk D-/R+	VUMC Pre-2025	Valganciclovir	4764.96	0	0	4764.96	3	56
High Risk D+/R-	VUMC Pre-2025	Letermovir, Valacyclovir	67982.1	3061.93	0	71044.1	3	57
Intermediate Risk D-/R+	VUMC Pre-2025	Valganciclovir	4764.96	0	0	4764.96	3	58
Intermediate Risk D+/R+	VUMC Pre-2025	Letermovir, Valacyclovir	45321.4	794.16	0	46115.6	3	59
Intermediate Risk D-/R+	VUMC Pre-2025	Valganciclovir	4764.96	0	0	4764.96	3	60
Intermediate Risk D+/R+	VUMC Pre-2025	Letermovir, Valacyclovir	45321.4	0	0	45321.4	4	61
Intermediate Risk D+/R+	VUMC Pre-2025	Valganciclovir	4764.96	794.16	0	5559.12	4	62
Intermediate Risk D+/R+	VUMC Pre-2025	Letermovir, Valacyclovir	45321.4	0	0	45321.4	4	63
Intermediate Risk D+/R+	VUMC Pre-2025	Letermovir, Valacyclovir	45321.4	0	0	45321.4	4	64
High Risk D+/R-	VUMC Pre-2025	Letermovir, Valacyclovir	67982.1	3061.93	0	71044.1	4	65
Intermediate Risk D-/R+	VUMC Pre-2025	Valganciclovir	4764.96	0	0	4764.96	4	66
Intermediate Risk D+/R+	VUMC Pre-2025	Valganciclovir	4764.96	0	0	4764.96	4	67
Low Risk D-/R-	VUMC Pre-2025	Valacyclovir	56.31	0	0	56.31	4	68
Intermediate Risk D+/R+	VUMC Pre-2025	Letermovir, Valacyclovir	45321.4	0	0	45321.4	4	69
Intermediate Risk D+/R+	VUMC Pre-2025	Valganciclovir	4764.96	0	0	4764.96	4	70
Intermediate Risk D+/R+	VUMC Pre-2025	Valganciclovir	4764.96	0	0	4764.96	4	71
High Risk D+/R-	VUMC Pre-2025	Letermovir, Valacyclovir	67982.1	0	0	67982.1	4	72
High Risk D+/R-	VUMC Pre-2025	Valganciclovir	7147.44	794.16	0	7941.6	4	73
High Risk D+/R-	VUMC Pre-2025	Valganciclovir	7147.44	0	0	7147.44	4	74
Intermediate Risk D+/R+	VUMC Pre-2025	Letermovir, Valacyclovir	45321.4	3061.93	0	48383.3	4	75
Intermediate Risk D+/R+	VUMC Pre-2025	Valganciclovir	4764.96	0	0	4764.96	4	76
Intermediate Risk D-/R+	VUMC Pre-2025	Valganciclovir	4764.96	0	0	4764.96	4	77
Intermediate Risk D-/R+	VUMC Pre-2025	Valganciclovir	4764.96	0	0	4764.96	4	78
High Risk D+/R-	VUMC Pre-2025	Letermovir, Valacyclovir	67982.1	794.16	0	68776.3	4	79
Intermediate Risk D+/R+	VUMC Pre-2025	Valganciclovir	4764.96	0	0	4764.96	4	80
High Risk D+/R-	VUMC Pre-2025	Valganciclovir	7147.44	794.16	0	7941.6	5	81
Intermediate Risk D+/R+	VUMC Pre-2025	Valganciclovir	4764.96	0	0	4764.96	5	82
High Risk D+/R-	VUMC Pre-2025	Valganciclovir	7147.44	0	0	7147.44	5	83
Intermediate Risk D-/R+	VUMC Pre-2025	Letermovir, Valacyclovir	45321.4	0	0	45321.4	5	84
Intermediate Risk D+/R+	VUMC Pre-2025	Valganciclovir	4764.96	12670.6	0	17435.6	5	85
Intermediate Risk D+/R+	VUMC Pre-2025	Valganciclovir	4764.96	0	0	4764.96	5	86
High Risk D+/R-	VUMC Pre-2025	Valganciclovir	7147.44	3061.93	0	10209.4	5	87
Intermediate Risk D+/R+	VUMC Pre-2025	Letermovir, Valacyclovir	45321.4	794.16	0	46115.6	5	88
Intermediate Risk D-/R+	VUMC Pre-2025	Letermovir, Valacyclovir	45321.4	0	0	45321.4	5	89
High Risk D+/R-	VUMC Pre-2025	Valganciclovir	7147.44	794.16	186145	194086	5	90
Intermediate Risk D+/R+	VUMC Pre-2025	Valganciclovir	4764.96	0	0	4764.96	5	91
Intermediate Risk D+/R+	VUMC Pre-2025	Letermovir, Valacyclovir	45321.4	0	0	45321.4	5	92
Intermediate Risk D+/R+	VUMC Pre-2025	Valganciclovir	4764.96	3061.93	0	7826.89	5	93
Intermediate Risk D+/R+	VUMC Pre-2025	Letermovir, Valacyclovir	45321.4	794.16	0	46115.6	5	94
Low Risk D-/R-	VUMC Pre-2025	Valacyclovir	56.31	0	0	56.31	5	95
Intermediate Risk D+/R+	VUMC Pre-2025	Valganciclovir	4764.96	0	0	4764.96	5	96
Intermediate Risk D+/R+	VUMC Pre-2025	Valganciclovir	4764.96	0	0	4764.96	5	97
Intermediate Risk D+/R+	VUMC Pre-2025	Valganciclovir	4764.96	0	0	4764.96	5	98
Intermediate Risk D+/R+	VUMC Pre-2025	Valganciclovir	4764.96	0	0	4764.96	5	99
Intermediate Risk D+/R+	VUMC Pre-2025	Valganciclovir	4764.96	794.16	0	5559.12	5	100
High Risk D+/R-	VUMC Pre-2025	Valganciclovir	7147.44	0	0	7147.44	6	101
Intermediate Risk D+/R+	VUMC Pre-2025	Valganciclovir	4764.96	794.16	7478.58	13037.7	6	102
High Risk D+/R-	VUMC Pre-2025	Valganciclovir	7147.44	0	0	7147.44	6	103
High Risk D+/R-	VUMC Pre-2025	Valganciclovir	7147.44	794.16	0	7941.6	6	104
Intermediate Risk D+/R+	VUMC Pre-2025	Valganciclovir	4764.96	794.16	0	5559.12	6	105
Intermediate Risk D+/R+	VUMC Pre-2025	Valganciclovir	4764.96	3061.93	0	7826.89	6	106
Intermediate Risk D-/R+	VUMC Pre-2025	Letermovir, Valacyclovir	45321.4	794.16	0	46115.6	6	107
Intermediate Risk D-/R+	VUMC Pre-2025	Letermovir, Valacyclovir	45321.4	0	0	45321.4	6	108
Intermediate Risk D+/R+	VUMC Pre-2025	Valganciclovir	4764.96	0	0	4764.96	6	109
Intermediate Risk D+/R+	VUMC Pre-2025	Valganciclovir	4764.96	0	0	4764.96	6	110
Intermediate Risk D+/R+	VUMC Pre-2025	Letermovir, Valacyclovir	45321.4	0	0	45321.4	6	111
Intermediate Risk D-/R+	VUMC Pre-2025	Valganciclovir	4764.96	0	0	4764.96	6	112
High Risk D+/R-	VUMC Pre-2025	Valganciclovir	7147.44	0	0	7147.44	6	113
Intermediate Risk D+/R+	VUMC Pre-2025	Valganciclovir	4764.96	0	0	4764.96	6	114
Intermediate Risk D+/R+	VUMC Pre-2025	Valganciclovir	4764.96	794.16	0	5559.12	6	115
Intermediate Risk D-/R+	VUMC Pre-2025	Valganciclovir	4764.96	0	0	4764.96	6	116
High Risk D+/R-	VUMC Pre-2025	Valganciclovir	7147.44	3061.93	0	10209.4	6	117
Intermediate Risk D-/R+	VUMC Pre-2025	Valganciclovir	4764.96	0	0	4764.96	6	118
High Risk D+/R-	VUMC Pre-2025	Letermovir, Valacyclovir	67982.1	0	0	67982.1	6	119
Intermediate Risk D-/R+	VUMC Pre-2025	Valganciclovir	4764.96	0	0	4764.96	6	120
Low Risk D-/R-	VUMC Pre-2025	Valacyclovir	2195.79	794.16	2.34495e+06	2.34794e+06	7	121
High Risk D+/R-	VUMC Pre-2025	Letermovir, Valacyclovir	67982.1	794.16	0	68776.3	7	122
Intermediate Risk D+/R+	VUMC Pre-2025	Valganciclovir	4764.96	794.16	0	5559.12	7	123
Intermediate Risk D+/R+	VUMC Pre-2025	Valganciclovir	4764.96	0	0	4764.96	7	124
Low Risk D-/R-	VUMC Pre-2025	Valacyclovir	56.31	0	0	56.31	7	125
Intermediate Risk D-/R+	VUMC Pre-2025	Valganciclovir	4764.96	0	0	4764.96	7	126
Low Risk D-/R-	VUMC Pre-2025	Valacyclovir	56.31	0	0	56.31	7	127
High Risk D+/R-	VUMC Pre-2025	Valganciclovir	7147.44	12670.6	0	19818.1	7	128
Intermediate Risk D+/R+	VUMC Pre-2025	Valganciclovir	4764.96	0	0	4764.96	7	129
High Risk D+/R-	VUMC Pre-2025	Valganciclovir	7147.44	794.16	0	7941.6	7	130
Intermediate Risk D+/R+	VUMC Pre-2025	Valganciclovir	4764.96	0	0	4764.96	7	131
Intermediate Risk D-/R+	VUMC Pre-2025	Letermovir, Valacyclovir	45321.4	0	0	45321.4	7	132
Intermediate Risk D-/R+	VUMC Pre-2025	Valganciclovir	4764.96	0	0	4764.96	7	133
Intermediate Risk D+/R+	VUMC Pre-2025	Valganciclovir	4764.96	0	0	4764.96	7	134
Intermediate Risk D+/R+	VUMC Pre-2025	Valganciclovir	4764.96	794.16	0	5559.12	7	135
Intermediate Risk D+/R+	VUMC Pre-2025	Valganciclovir	4764.96	0	0	4764.96	7	136
Low Risk D-/R-	VUMC Pre-2025	Valacyclovir	56.31	0	0	56.31	7	137
Intermediate Risk D-/R+	VUMC Pre-2025	Valganciclovir	4764.96	0	0	4764.96	7	138
Intermediate Risk D+/R+	VUMC Pre-2025	Valganciclovir	4764.96	794.16	0	5559.12	7	139
Intermediate Risk D+/R+	VUMC Pre-2025	Letermovir, Valacyclovir	45321.4	0	0	45321.4	7	140
High Risk D+/R-	VUMC Pre-2025	Valganciclovir	7147.44	794.16	0	7941.6	8	141
Low Risk D-/R-	VUMC Pre-2025	Valacyclovir	56.31	0	0	56.31	8	142
Intermediate Risk D-/R+	VUMC Pre-2025	Valganciclovir	4764.96	0	0	4764.96	8	143
Low Risk D-/R-	VUMC Pre-2025	Valacyclovir	56.31	0	0	56.31	8	144
High Risk D+/R-	VUMC Pre-2025	Valganciclovir	7147.44	0	0	7147.44	8	145
Intermediate Risk D-/R+	VUMC Pre-2025	Valganciclovir	4764.96	0	0	4764.96	8	146
High Risk D+/R-	VUMC Pre-2025	Valganciclovir	7147.44	794.16	0	7941.6	8	147
Intermediate Risk D-/R+	VUMC Pre-2025	Valganciclovir	4764.96	0	0	4764.96	8	148
Intermediate Risk D+/R+	VUMC Pre-2025	Letermovir, Valacyclovir	45321.4	0	0	45321.4	8	149
Intermediate Risk D+/R+	VUMC Pre-2025	Valganciclovir	4764.96	794.16	0	5559.12	8	150
Intermediate Risk D+/R+	VUMC Pre-2025	Letermovir, Valacyclovir	45321.4	12670.6	0	57992	8	151
Low Risk D-/R-	VUMC Pre-2025	Valacyclovir	56.31	0	0	56.31	8	152
High Risk D+/R-	VUMC Pre-2025	Valganciclovir	7147.44	0	0	7147.44	8	153
Low Risk D-/R-	VUMC Pre-2025	Valacyclovir	56.31	0	0	56.31	8	154
High Risk D+/R-	VUMC Pre-2025	Valganciclovir	7147.44	794.16	0	7941.6	8	155
Intermediate Risk D+/R+	VUMC Pre-2025	Letermovir, Valacyclovir	45321.4	0	0	45321.4	8	156
High Risk D+/R-	VUMC Pre-2025	Valganciclovir	7147.44	0	0	7147.44	8	157
Low Risk D-/R-	VUMC Pre-2025	Valacyclovir	56.31	0	0	56.31	8	158
Intermediate Risk D+/R+	VUMC Pre-2025	Valganciclovir	4764.96	0	0	4764.96	8	159
Intermediate Risk D+/R+	VUMC Pre-2025	Letermovir, Valacyclovir	45321.4	0	0	45321.4	8	160
High Risk D+/R-	VUMC Pre-2025	Valganciclovir	7147.44	794.16	0	7941.6	9	161
Intermediate Risk D-/R+	VUMC Pre-2025	Valganciclovir	4764.96	0	0	4764.96	9	162
High Risk D+/R-	VUMC Pre-2025	Valganciclovir	7147.44	12670.6	0	19818.1	9	163
Intermediate Risk D+/R+	VUMC Pre-2025	Valganciclovir	4764.96	0	0	4764.96	9	164
Low Risk D-/R-	VUMC Pre-2025	Valacyclovir	873.73	794.16	0	1667.89	9	165
High Risk D+/R-	VUMC Pre-2025	Valganciclovir	7147.44	794.16	56167.1	64108.7	9	166
Intermediate Risk D-/R+	VUMC Pre-2025	Valganciclovir	4764.96	0	0	4764.96	9	167
Intermediate Risk D-/R+	VUMC Pre-2025	Valganciclovir	4764.96	0	0	4764.96	9	168
Intermediate Risk D+/R+	VUMC Pre-2025	Valganciclovir	4764.96	0	0	4764.96	9	169
Intermediate Risk D+/R+	VUMC Pre-2025	Valganciclovir	4764.96	0	0	4764.96	9	170
Intermediate Risk D+/R+	VUMC Pre-2025	Valganciclovir	4764.96	794.16	0	5559.12	9	171
Intermediate Risk D+/R+	VUMC Pre-2025	Valganciclovir	4764.96	0	0	4764.96	9	172
Intermediate Risk D+/R+	VUMC Pre-2025	Valganciclovir	4764.96	0	0	4764.96	9	173
Low Risk D-/R-	VUMC Pre-2025	Valacyclovir	56.31	0	0	56.31	9	174
Intermediate Risk D+/R+	VUMC Pre-2025	Valganciclovir	4764.96	0	0	4764.96	9	175
Low Risk D-/R-	VUMC Pre-2025	Valacyclovir	56.31	0	0	56.31	9	176
Intermediate Risk D+/R+	VUMC Pre-2025	Valganciclovir	4764.96	794.16	0	5559.12	9	177
Intermediate Risk D+/R+	VUMC Pre-2025	Valganciclovir	4764.96	0	0	4764.96	9	178
Intermediate Risk D+/R+	VUMC Pre-2025	Valganciclovir	4764.96	0	0	4764.96	9	179
Intermediate Risk D+/R+	VUMC Pre-2025	Valganciclovir	4764.96	0	0	4764.96	9	180
High Risk D+/R-	VUMC Pre-2025	Valganciclovir	7147.44	794.16	0	7941.6	10	181
Intermediate Risk D+/R+	VUMC Pre-2025	Valganciclovir	4764.96	794.16	0	5559.12	10	182
High Risk D+/R-	VUMC Pre-2025	Valganciclovir	7147.44	794.16	0	7941.6	10	183
Intermediate Risk D+/R+	VUMC Pre-2025	Valganciclovir	4764.96	0	0	4764.96	10	184
Intermediate Risk D-/R+	VUMC Pre-2025	Valganciclovir	4764.96	0	0	4764.96	10	185
Low Risk D-/R-	VUMC Pre-2025	Valacyclovir	56.31	0	0	56.31	10	186
High Risk D+/R-	VUMC Pre-2025	Letermovir, Valacyclovir	67982.1	3061.93	0	71044.1	10	187
High Risk D+/R-	VUMC Pre-2025	Valganciclovir	7147.44	3061.93	0	10209.4	10	188
High Risk D+/R-	VUMC Pre-2025	Valganciclovir	7147.44	794.16	0	7941.6	10	189
Intermediate Risk D+/R+	VUMC Pre-2025	Valganciclovir	4764.96	0	0	4764.96	10	190
Intermediate Risk D+/R+	VUMC Pre-2025	Letermovir, Valacyclovir	45321.4	794.16	0	46115.6	10	191
Intermediate Risk D-/R+	VUMC Pre-2025	Valganciclovir	4764.96	0	0	4764.96	10	192
Low Risk D-/R-	VUMC Pre-2025	Valacyclovir	56.31	0	0	56.31	10	193
Intermediate Risk D+/R+	VUMC Pre-2025	Valganciclovir	4764.96	12670.6	0	17435.6	10	194
Intermediate Risk D-/R+	VUMC Pre-2025	Valganciclovir	4764.96	0	0	4764.96	10	195
Intermediate Risk D-/R+	VUMC Pre-2025	Valganciclovir	4764.96	0	0	4764.96	10	196
High Risk D+/R-	VUMC Pre-2025	Valganciclovir	7147.44	794.16	0	7941.6	10	197
Low Risk D-/R-	VUMC Pre-2025	Valacyclovir	56.31	0	0	56.31	10	198
Intermediate Risk D+/R+	VUMC Pre-2025	Letermovir, Valacyclovir	45321.4	794.16	0	46115.6	10	199
Intermediate Risk D-/R+	VUMC Pre-2025	Valganciclovir	4764.96	0	0	4764.96	10	200
High Risk D+/R-	International Guidelines	Letermovir, Valacyclovir	90642.8	794.16	0	91437	1	201
Low Risk D-/R-	International Guidelines	Valacyclovir	56.31	0	0	56.31	1	202
Intermediate Risk D+/R+	International Guidelines	Valganciclovir	7147.44	12670.6	0	19818.1	1	203
High Risk D+/R-	International Guidelines	Valganciclovir	9529.92	794.16	0	10324.1	1	204
High Risk D+/R-	International Guidelines	Valganciclovir	9529.92	794.16	0	10324.1	1	205
Intermediate Risk D-/R+	International Guidelines	Valganciclovir	7147.44	0	0	7147.44	1	206
Intermediate Risk D+/R+	International Guidelines	Valganciclovir	7147.44	3061.93	0	10209.4	1	207
Intermediate Risk D+/R+	International Guidelines	Valganciclovir	7147.44	0	0	7147.44	1	208
Intermediate Risk D+/R+	International Guidelines	Valganciclovir	7147.44	0	0	7147.44	1	209
High Risk D+/R-	International Guidelines	Valganciclovir	9529.92	3061.93	44782.5	57374.3	1	210
Intermediate Risk D-/R+	International Guidelines	Valganciclovir	7147.44	0	0	7147.44	1	211
Low Risk D-/R-	International Guidelines	Valacyclovir	56.31	0	0	56.31	1	212
Intermediate Risk D+/R+	International Guidelines	Valganciclovir	7147.44	794.16	0	7941.6	1	213
Intermediate Risk D+/R+	International Guidelines	Letermovir, Valacyclovir	67982.1	0	0	67982.1	1	214
Intermediate Risk D+/R+	International Guidelines	Valganciclovir	7147.44	0	0	7147.44	1	215
High Risk D+/R-	International Guidelines	Letermovir, Valacyclovir	90642.8	794.16	0	91437	1	216
High Risk D+/R-	International Guidelines	Valganciclovir	9529.92	12670.6	22012.8	44213.4	1	217
High Risk D+/R-	International Guidelines	Valganciclovir	9529.92	0	0	9529.92	1	218
Intermediate Risk D+/R+	International Guidelines	Letermovir, Valacyclovir	67982.1	0	0	67982.1	1	219
Intermediate Risk D-/R+	International Guidelines	Valganciclovir	7147.44	794.16	0	7941.6	1	220
Intermediate Risk D-/R+	International Guidelines	Letermovir, Valacyclovir	67982.1	0	0	67982.1	2	221
Low Risk D-/R-	International Guidelines	Valacyclovir	56.31	0	0	56.31	2	222
Intermediate Risk D+/R+	International Guidelines	Valganciclovir	7147.44	0	0	7147.44	2	223
Intermediate Risk D+/R+	International Guidelines	Valganciclovir	7147.44	0	0	7147.44	2	224
Low Risk D-/R-	International Guidelines	Valacyclovir	56.31	0	0	56.31	2	225
Intermediate Risk D+/R+	International Guidelines	Valganciclovir	7147.44	0	0	7147.44	2	226
Intermediate Risk D+/R+	International Guidelines	Valganciclovir	7147.44	0	0	7147.44	2	227
Intermediate Risk D+/R+	International Guidelines	Valganciclovir	7147.44	0	0	7147.44	2	228
Intermediate Risk D+/R+	International Guidelines	Valganciclovir	7147.44	0	0	7147.44	2	229
Intermediate Risk D+/R+	International Guidelines	Valganciclovir	7147.44	3061.93	1.19477e+06	1.20498e+06	2	230
High Risk D+/R-	International Guidelines	Letermovir, Valacyclovir	90642.8	12670.6	0	103313	2	231
Intermediate Risk D+/R+	International Guidelines	Valganciclovir	7147.44	0	0	7147.44	2	232
Intermediate Risk D+/R+	International Guidelines	Valganciclovir	7147.44	794.16	0	7941.6	2	233
High Risk D+/R-	International Guidelines	Valganciclovir	9529.92	794.16	0	10324.1	2	234
Intermediate Risk D+/R+	International Guidelines	Valganciclovir	7147.44	0	0	7147.44	2	235
High Risk D+/R-	International Guidelines	Valganciclovir	9529.92	12670.6	0	22200.5	2	236
Intermediate Risk D-/R+	International Guidelines	Valganciclovir	7147.44	794.16	0	7941.6	2	237
Intermediate Risk D+/R+	International Guidelines	Valganciclovir	7147.44	0	0	7147.44	2	238
Intermediate Risk D+/R+	International Guidelines	Letermovir, Valacyclovir	67982.1	0	0	67982.1	2	239
Intermediate Risk D+/R+	International Guidelines	Valganciclovir	7147.44	0	0	7147.44	2	240
Intermediate Risk D+/R+	International Guidelines	Valganciclovir	7147.44	12670.6	0	19818.1	3	241
High Risk D+/R-	International Guidelines	Valganciclovir	9529.92	794.16	0	10324.1	3	242
Intermediate Risk D+/R+	International Guidelines	Valganciclovir	7147.44	794.16	0	7941.6	3	243
Intermediate Risk D+/R+	International Guidelines	Valganciclovir	7147.44	0	0	7147.44	3	244
Intermediate Risk D-/R+	International Guidelines	Valganciclovir	7147.44	0	0	7147.44	3	245
Intermediate Risk D+/R+	International Guidelines	Valganciclovir	7147.44	0	0	7147.44	3	246
Intermediate Risk D+/R+	International Guidelines	Valganciclovir	7147.44	794.16	0	7941.6	3	247
Low Risk D-/R-	International Guidelines	Valacyclovir	56.31	0	0	56.31	3	248
Intermediate Risk D-/R+	International Guidelines	Valganciclovir	7147.44	0	0	7147.44	3	249
Intermediate Risk D+/R+	International Guidelines	Valganciclovir	7147.44	0	0	7147.44	3	250
Intermediate Risk D+/R+	International Guidelines	Letermovir, Valacyclovir	67982.1	0	0	67982.1	3	251
Intermediate Risk D+/R+	International Guidelines	Valganciclovir	7147.44	0	0	7147.44	3	252
High Risk D+/R-	International Guidelines	Letermovir, Valacyclovir	90642.8	794.16	0	91437	3	253
Low Risk D-/R-	International Guidelines	Valacyclovir	56.31	0	0	56.31	3	254
High Risk D+/R-	International Guidelines	Letermovir, Valacyclovir	90642.8	0	0	90642.8	3	255
Low Risk D-/R-	International Guidelines	Valacyclovir	562.86	794.16	0	1357.02	3	256
Intermediate Risk D+/R+	International Guidelines	Valganciclovir	7147.44	0	0	7147.44	3	257
High Risk D+/R-	International Guidelines	Valganciclovir	9529.92	0	0	9529.92	3	258
High Risk D+/R-	International Guidelines	Letermovir, Valacyclovir	90642.8	794.16	0	91437	3	259
Low Risk D-/R-	International Guidelines	Valacyclovir	56.31	0	0	56.31	3	260
Intermediate Risk D+/R+	International Guidelines	Valganciclovir	7147.44	0	0	7147.44	4	261
High Risk D+/R-	International Guidelines	Valganciclovir	9529.92	794.16	2410.17	12734.2	4	262
Low Risk D-/R-	International Guidelines	Valacyclovir	1954.85	3061.93	43282.1	48298.9	4	263
Intermediate Risk D+/R+	International Guidelines	Valganciclovir	7147.44	0	0	7147.44	4	264
Intermediate Risk D+/R+	International Guidelines	Valganciclovir	7147.44	3061.93	0	10209.4	4	265
Low Risk D-/R-	International Guidelines	Valacyclovir	56.31	0	0	56.31	4	266
Intermediate Risk D+/R+	International Guidelines	Valganciclovir	7147.44	0	0	7147.44	4	267
Intermediate Risk D+/R+	International Guidelines	Valganciclovir	7147.44	794.16	0	7941.6	4	268
Low Risk D-/R-	International Guidelines	Valacyclovir	56.31	0	0	56.31	4	269
High Risk D+/R-	International Guidelines	Valganciclovir	9529.92	794.16	0	10324.1	4	270
Intermediate Risk D-/R+	International Guidelines	Valganciclovir	7147.44	794.16	0	7941.6	4	271
High Risk D+/R-	International Guidelines	Valganciclovir	9529.92	0	0	9529.92	4	272
Low Risk D-/R-	International Guidelines	Valacyclovir	2143.66	794.16	0	2937.82	4	273
High Risk D+/R-	International Guidelines	Valganciclovir	9529.92	12670.6	0	22200.5	4	274
Low Risk D-/R-	International Guidelines	Valacyclovir	56.31	0	0	56.31	4	275
Intermediate Risk D-/R+	International Guidelines	Valganciclovir	7147.44	0	0	7147.44	4	276
Intermediate Risk D+/R+	International Guidelines	Valganciclovir	7147.44	3061.93	0	10209.4	4	277
Intermediate Risk D+/R+	International Guidelines	Valganciclovir	7147.44	794.16	0	7941.6	4	278
Intermediate Risk D+/R+	International Guidelines	Letermovir, Valacyclovir	67982.1	0	0	67982.1	4	279
Low Risk D-/R-	International Guidelines	Valacyclovir	56.31	0	0	56.31	4	280
Intermediate Risk D+/R+	International Guidelines	Valganciclovir	7147.44	0	0	7147.44	5	281
Intermediate Risk D+/R+	International Guidelines	Valganciclovir	7147.44	0	0	7147.44	5	282
Intermediate Risk D+/R+	International Guidelines	Valganciclovir	7147.44	0	0	7147.44	5	283
High Risk D+/R-	International Guidelines	Valganciclovir	9529.92	794.16	0	10324.1	5	284
Intermediate Risk D+/R+	International Guidelines	Valganciclovir	7147.44	0	0	7147.44	5	285
Intermediate Risk D+/R+	International Guidelines	Valganciclovir	7147.44	3061.93	0	10209.4	5	286
Intermediate Risk D-/R+	International Guidelines	Valganciclovir	7147.44	0	0	7147.44	5	287
Intermediate Risk D-/R+	International Guidelines	Valganciclovir	7147.44	0	0	7147.44	5	288
Intermediate Risk D-/R+	International Guidelines	Valganciclovir	7147.44	0	0	7147.44	5	289
Intermediate Risk D+/R+	International Guidelines	Letermovir, Valacyclovir	67982.1	0	0	67982.1	5	290
High Risk D+/R-	International Guidelines	Valganciclovir	9529.92	794.16	0	10324.1	5	291
Intermediate Risk D+/R+	International Guidelines	Valganciclovir	7147.44	0	0	7147.44	5	292
Intermediate Risk D-/R+	International Guidelines	Valganciclovir	7147.44	0	0	7147.44	5	293
Intermediate Risk D+/R+	International Guidelines	Valganciclovir	7147.44	0	0	7147.44	5	294
Intermediate Risk D+/R+	International Guidelines	Valganciclovir	7147.44	0	0	7147.44	5	295
Intermediate Risk D-/R+	International Guidelines	Letermovir, Valacyclovir	67982.1	0	0	67982.1	5	296
Intermediate Risk D+/R+	International Guidelines	Valganciclovir	7147.44	0	0	7147.44	5	297
Intermediate Risk D+/R+	International Guidelines	Valganciclovir	7147.44	0	0	7147.44	5	298
Intermediate Risk D+/R+	International Guidelines	Valganciclovir	7147.44	0	0	7147.44	5	299
High Risk D+/R-	International Guidelines	Valganciclovir	9529.92	794.16	0	10324.1	5	300
High Risk D+/R-	International Guidelines	Valganciclovir	9529.92	794.16	0	10324.1	6	301
Intermediate Risk D-/R+	International Guidelines	Letermovir, Valacyclovir	67982.1	0	0	67982.1	6	302
High Risk D+/R-	International Guidelines	Valganciclovir	9529.92	794.16	5598.43	15922.5	6	303
Intermediate Risk D-/R+	International Guidelines	Letermovir, Valacyclovir	67982.1	0	0	67982.1	6	304
High Risk D+/R-	International Guidelines	Valganciclovir	9529.92	0	0	9529.92	6	305
High Risk D+/R-	International Guidelines	Letermovir, Valacyclovir	90642.8	0	0	90642.8	6	306
High Risk D+/R-	International Guidelines	Valganciclovir	9529.92	12670.6	0	22200.5	6	307
High Risk D+/R-	International Guidelines	Letermovir, Valacyclovir	90642.8	3061.93	64369.4	158074	6	308
Intermediate Risk D-/R+	International Guidelines	Valganciclovir	7147.44	0	0	7147.44	6	309
Low Risk D-/R-	International Guidelines	Valacyclovir	56.31	0	0	56.31	6	310
Intermediate Risk D+/R+	International Guidelines	Valganciclovir	7147.44	3061.93	0	10209.4	6	311
Low Risk D-/R-	International Guidelines	Valacyclovir	56.31	0	0	56.31	6	312
Intermediate Risk D+/R+	International Guidelines	Valganciclovir	7147.44	0	0	7147.44	6	313
High Risk D+/R-	International Guidelines	Valganciclovir	9529.92	794.16	0	10324.1	6	314
High Risk D+/R-	International Guidelines	Valganciclovir	9529.92	794.16	0	10324.1	6	315
High Risk D+/R-	International Guidelines	Valganciclovir	9529.92	794.16	0	10324.1	6	316
Intermediate Risk D+/R+	International Guidelines	Valganciclovir	7147.44	12670.6	0	19818.1	6	317
Intermediate Risk D+/R+	International Guidelines	Valganciclovir	7147.44	0	0	7147.44	6	318
Low Risk D-/R-	International Guidelines	Valacyclovir	391.12	12670.6	0	13061.7	6	319
Intermediate Risk D-/R+	International Guidelines	Valganciclovir	7147.44	0	0	7147.44	6	320
High Risk D+/R-	International Guidelines	Valganciclovir	9529.92	12670.6	0	22200.5	7	321
High Risk D+/R-	International Guidelines	Valganciclovir	9529.92	794.16	0	10324.1	7	322
Intermediate Risk D-/R+	International Guidelines	Valganciclovir	7147.44	0	0	7147.44	7	323
Intermediate Risk D+/R+	International Guidelines	Valganciclovir	7147.44	0	0	7147.44	7	324
Intermediate Risk D-/R+	International Guidelines	Valganciclovir	7147.44	0	0	7147.44	7	325
High Risk D+/R-	International Guidelines	Valganciclovir	9529.92	794.16	0	10324.1	7	326
Intermediate Risk D-/R+	International Guidelines	Valganciclovir	7147.44	0	0	7147.44	7	327
High Risk D+/R-	International Guidelines	Valganciclovir	9529.92	794.16	0	10324.1	7	328
High Risk D+/R-	International Guidelines	Valganciclovir	9529.92	0	0	9529.92	7	329
Low Risk D-/R-	International Guidelines	Valacyclovir	56.31	0	0	56.31	7	330
Intermediate Risk D+/R+	International Guidelines	Letermovir, Valacyclovir	67982.1	0	0	67982.1	7	331
Intermediate Risk D-/R+	International Guidelines	Valganciclovir	7147.44	0	0	7147.44	7	332
Intermediate Risk D+/R+	International Guidelines	Letermovir, Valacyclovir	67982.1	0	0	67982.1	7	333
Intermediate Risk D-/R+	International Guidelines	Valganciclovir	7147.44	0	0	7147.44	7	334
Intermediate Risk D+/R+	International Guidelines	Letermovir, Valacyclovir	67982.1	0	0	67982.1	7	335
Intermediate Risk D-/R+	International Guidelines	Valganciclovir	7147.44	0	0	7147.44	7	336
Intermediate Risk D+/R+	International Guidelines	Letermovir, Valacyclovir	67982.1	0	0	67982.1	7	337
Low Risk D-/R-	International Guidelines	Valacyclovir	56.31	0	0	56.31	7	338
Low Risk D-/R-	International Guidelines	Valacyclovir	56.31	0	0	56.31	7	339
Low Risk D-/R-	International Guidelines	Valacyclovir	56.31	0	0	56.31	7	340
Intermediate Risk D+/R+	International Guidelines	Valganciclovir	7147.44	794.16	0	7941.6	8	341
High Risk D+/R-	International Guidelines	Valganciclovir	9529.92	794.16	0	10324.1	8	342
Intermediate Risk D-/R+	International Guidelines	Valganciclovir	7147.44	0	0	7147.44	8	343
Intermediate Risk D+/R+	International Guidelines	Valganciclovir	7147.44	794.16	0	7941.6	8	344
Intermediate Risk D-/R+	International Guidelines	Valganciclovir	7147.44	794.16	0	7941.6	8	345
Intermediate Risk D+/R+	International Guidelines	Valganciclovir	7147.44	0	0	7147.44	8	346
Low Risk D-/R-	International Guidelines	Valacyclovir	56.31	0	0	56.31	8	347
High Risk D+/R-	International Guidelines	Valganciclovir	9529.92	3061.93	0	12591.9	8	348
Intermediate Risk D-/R+	International Guidelines	Valganciclovir	7147.44	0	0	7147.44	8	349
Intermediate Risk D+/R+	International Guidelines	Letermovir, Valacyclovir	67982.1	794.16	0	68776.3	8	350
Intermediate Risk D+/R+	International Guidelines	Valganciclovir	7147.44	0	0	7147.44	8	351
Intermediate Risk D-/R+	International Guidelines	Valganciclovir	7147.44	0	0	7147.44	8	352
Intermediate Risk D+/R+	International Guidelines	Valganciclovir	7147.44	0	0	7147.44	8	353
Intermediate Risk D+/R+	International Guidelines	Valganciclovir	7147.44	794.16	0	7941.6	8	354
High Risk D+/R-	International Guidelines	Valganciclovir	9529.92	12670.6	0	22200.5	8	355
Intermediate Risk D-/R+	International Guidelines	Valganciclovir	7147.44	3061.93	0	10209.4	8	356
High Risk D+/R-	International Guidelines	Valganciclovir	9529.92	3061.93	0	12591.9	8	357
High Risk D+/R-	International Guidelines	Valganciclovir	9529.92	3061.93	0	12591.9	8	358
Intermediate Risk D-/R+	International Guidelines	Valganciclovir	7147.44	0	0	7147.44	8	359
Intermediate Risk D+/R+	International Guidelines	Valganciclovir	7147.44	0	0	7147.44	8	360
Intermediate Risk D-/R+	International Guidelines	Valganciclovir	7147.44	0	0	7147.44	9	361
Low Risk D-/R-	International Guidelines	Valacyclovir	56.31	0	0	56.31	9	362
Intermediate Risk D-/R+	International Guidelines	Letermovir, Valacyclovir	67982.1	0	0	67982.1	9	363
Low Risk D-/R-	International Guidelines	Valacyclovir	56.31	0	0	56.31	9	364
Low Risk D-/R-	International Guidelines	Valacyclovir	1677.4	794.16	0	2471.56	9	365
Intermediate Risk D+/R+	International Guidelines	Letermovir, Valacyclovir	67982.1	0	0	67982.1	9	366
Intermediate Risk D+/R+	International Guidelines	Valganciclovir	7147.44	12670.6	0	19818.1	9	367
Intermediate Risk D-/R+	International Guidelines	Valganciclovir	7147.44	0	0	7147.44	9	368
Low Risk D-/R-	International Guidelines	Valacyclovir	56.31	0	0	56.31	9	369
Intermediate Risk D+/R+	International Guidelines	Valganciclovir	7147.44	794.16	0	7941.6	9	370
Intermediate Risk D+/R+	International Guidelines	Valganciclovir	7147.44	0	0	7147.44	9	371
Intermediate Risk D-/R+	International Guidelines	Valganciclovir	7147.44	0	0	7147.44	9	372
Intermediate Risk D+/R+	International Guidelines	Valganciclovir	7147.44	0	0	7147.44	9	373
Intermediate Risk D+/R+	International Guidelines	Valganciclovir	7147.44	794.16	0	7941.6	9	374
Low Risk D-/R-	International Guidelines	Valacyclovir	56.31	0	0	56.31	9	375
Intermediate Risk D+/R+	International Guidelines	Valganciclovir	7147.44	0	0	7147.44	9	376
Intermediate Risk D+/R+	International Guidelines	Valganciclovir	7147.44	794.16	0	7941.6	9	377
High Risk D+/R-	International Guidelines	Valganciclovir	9529.92	794.16	0	10324.1	9	378
High Risk D+/R-	International Guidelines	Valganciclovir	9529.92	0	0	9529.92	9	379
Intermediate Risk D-/R+	International Guidelines	Valganciclovir	7147.44	0	0	7147.44	9	380
High Risk D+/R-	International Guidelines	Valganciclovir	9529.92	794.16	16726.5	27050.6	10	381
Intermediate Risk D+/R+	International Guidelines	Valganciclovir	7147.44	0	0	7147.44	10	382
Intermediate Risk D+/R+	International Guidelines	Valganciclovir	7147.44	0	0	7147.44	10	383
High Risk D+/R-	International Guidelines	Valganciclovir	9529.92	3061.93	0	12591.9	10	384
High Risk D+/R-	International Guidelines	Valganciclovir	9529.92	794.16	0	10324.1	10	385
Intermediate Risk D+/R+	International Guidelines	Valganciclovir	7147.44	794.16	55161.2	63102.8	10	386
Low Risk D-/R-	International Guidelines	Valacyclovir	56.31	0	0	56.31	10	387
High Risk D+/R-	International Guidelines	Valganciclovir	9529.92	794.16	0	10324.1	10	388
Intermediate Risk D+/R+	International Guidelines	Valganciclovir	7147.44	0	0	7147.44	10	389
Intermediate Risk D+/R+	International Guidelines	Valganciclovir	7147.44	0	0	7147.44	10	390
Intermediate Risk D-/R+	International Guidelines	Valganciclovir	7147.44	0	0	7147.44	10	391
Intermediate Risk D+/R+	International Guidelines	Letermovir, Valacyclovir	67982.1	0	0	67982.1	10	392
Intermediate Risk D+/R+	International Guidelines	Letermovir, Valacyclovir	67982.1	0	0	67982.1	10	393
Intermediate Risk D-/R+	International Guidelines	Valganciclovir	7147.44	0	0	7147.44	10	394
High Risk D+/R-	International Guidelines	Valganciclovir	9529.92	794.16	0	10324.1	10	395
Intermediate Risk D+/R+	International Guidelines	Valganciclovir	7147.44	0	0	7147.44	10	396
High Risk D+/R-	International Guidelines	Valganciclovir	9529.92	3061.93	0	12591.9	10	397
Intermediate Risk D+/R+	International Guidelines	Valganciclovir	7147.44	0	0	7147.44	10	398
Low Risk D-/R-	International Guidelines	Valacyclovir	56.31	0	0	56.31	10	399
Intermediate Risk D+/R+	International Guidelines	Valganciclovir	7147.44	0	0	7147.44	10	400
Intermediate Risk D+/R+	VUMC Post-2025	Valganciclovir	7147.44	0	0	7147.44	1	401
Intermediate Risk D+/R+	VUMC Post-2025	Valganciclovir	7147.44	0	0	7147.44	1	402
Intermediate Risk D+/R+	VUMC Post-2025	Valganciclovir	7147.44	0	0	7147.44	1	403
Low Risk D-/R-	VUMC Post-2025	Valacyclovir	56.31	0	0	56.31	1	404
Intermediate Risk D-/R+	VUMC Post-2025	Valganciclovir	4764.96	0	0	4764.96	1	405
High Risk D+/R-	VUMC Post-2025	Valganciclovir	9529.92	794.16	140487	150811	1	406
Intermediate Risk D-/R+	VUMC Post-2025	Letermovir, Valacyclovir	45321.4	794.16	0	46115.6	1	407
Intermediate Risk D+/R+	VUMC Post-2025	Valganciclovir	7147.44	0	0	7147.44	1	408
Intermediate Risk D+/R+	VUMC Post-2025	Valganciclovir	7147.44	0	0	7147.44	1	409
High Risk D+/R-	VUMC Post-2025	Valganciclovir	9529.92	3061.93	0	12591.9	1	410
Intermediate Risk D+/R+	VUMC Post-2025	Valganciclovir	7147.44	0	0	7147.44	1	411
Intermediate Risk D-/R+	VUMC Post-2025	Letermovir, Valacyclovir	45321.4	0	0	45321.4	1	412
High Risk D+/R-	VUMC Post-2025	Valganciclovir	9529.92	12670.6	0	22200.5	1	413
Low Risk D-/R-	VUMC Post-2025	Valacyclovir	56.31	0	0	56.31	1	414
Intermediate Risk D-/R+	VUMC Post-2025	Letermovir, Valacyclovir	45321.4	0	0	45321.4	1	415
Intermediate Risk D-/R+	VUMC Post-2025	Letermovir, Valacyclovir	45321.4	0	0	45321.4	1	416
Intermediate Risk D+/R+	VUMC Post-2025	Valganciclovir	7147.44	0	0	7147.44	1	417
Intermediate Risk D-/R+	VUMC Post-2025	Valganciclovir	4764.96	0	0	4764.96	1	418
Intermediate Risk D-/R+	VUMC Post-2025	Valganciclovir	4764.96	0	0	4764.96	1	419
High Risk D+/R-	VUMC Post-2025	Valganciclovir	9529.92	794.16	0	10324.1	1	420
Low Risk D-/R-	VUMC Post-2025	Valacyclovir	56.31	0	0	56.31	2	421
High Risk D+/R-	VUMC Post-2025	Valganciclovir	9529.92	0	0	9529.92	2	422
Intermediate Risk D+/R+	VUMC Post-2025	Letermovir, Valacyclovir	67982.1	0	0	67982.1	2	423
High Risk D+/R-	VUMC Post-2025	Letermovir, Valacyclovir	90642.8	3061.93	0	93704.8	2	424
Intermediate Risk D+/R+	VUMC Post-2025	Letermovir, Valacyclovir	67982.1	0	0	67982.1	2	425
High Risk D+/R-	VUMC Post-2025	Valganciclovir	9529.92	794.16	0	10324.1	2	426
Intermediate Risk D+/R+	VUMC Post-2025	Valganciclovir	7147.44	0	0	7147.44	2	427
Intermediate Risk D+/R+	VUMC Post-2025	Valganciclovir	7147.44	794.16	0	7941.6	2	428
Intermediate Risk D+/R+	VUMC Post-2025	Valganciclovir	7147.44	0	0	7147.44	2	429
Low Risk D-/R-	VUMC Post-2025	Valacyclovir	56.31	0	0	56.31	2	430
High Risk D+/R-	VUMC Post-2025	Letermovir, Valacyclovir	90642.8	794.16	0	91437	2	431
High Risk D+/R-	VUMC Post-2025	Letermovir, Valacyclovir	90642.8	0	0	90642.8	2	432
Low Risk D-/R-	VUMC Post-2025	Valacyclovir	56.31	0	0	56.31	2	433
Intermediate Risk D+/R+	VUMC Post-2025	Valganciclovir	7147.44	3061.93	0	10209.4	2	434
Intermediate Risk D+/R+	VUMC Post-2025	Valganciclovir	7147.44	0	0	7147.44	2	435
Intermediate Risk D+/R+	VUMC Post-2025	Valganciclovir	7147.44	0	0	7147.44	2	436
Intermediate Risk D+/R+	VUMC Post-2025	Letermovir, Valacyclovir	67982.1	0	0	67982.1	2	437
Low Risk D-/R-	VUMC Post-2025	Valacyclovir	56.31	0	0	56.31	2	438
High Risk D+/R-	VUMC Post-2025	Valganciclovir	9529.92	794.16	0	10324.1	2	439
Intermediate Risk D-/R+	VUMC Post-2025	Valganciclovir	4764.96	0	0	4764.96	2	440
Intermediate Risk D+/R+	VUMC Post-2025	Valganciclovir	7147.44	0	0	7147.44	3	441
High Risk D+/R-	VUMC Post-2025	Valganciclovir	9529.92	0	0	9529.92	3	442
Intermediate Risk D+/R+	VUMC Post-2025	Valganciclovir	7147.44	0	0	7147.44	3	443
Low Risk D-/R-	VUMC Post-2025	Valacyclovir	1981.07	794.16	0	2775.23	3	444
Intermediate Risk D+/R+	VUMC Post-2025	Valganciclovir	7147.44	3061.93	0	10209.4	3	445
Low Risk D-/R-	VUMC Post-2025	Valacyclovir	56.31	0	0	56.31	3	446
Intermediate Risk D-/R+	VUMC Post-2025	Valganciclovir	4764.96	0	0	4764.96	3	447
Low Risk D-/R-	VUMC Post-2025	Valacyclovir	1777.8	794.16	0	2571.96	3	448
Intermediate Risk D-/R+	VUMC Post-2025	Valganciclovir	4764.96	0	0	4764.96	3	449
Intermediate Risk D+/R+	VUMC Post-2025	Valganciclovir	7147.44	0	0	7147.44	3	450
High Risk D+/R-	VUMC Post-2025	Valganciclovir	9529.92	0	0	9529.92	3	451
Low Risk D-/R-	VUMC Post-2025	Valacyclovir	56.31	0	0	56.31	3	452
High Risk D+/R-	VUMC Post-2025	Valganciclovir	9529.92	0	0	9529.92	3	453
Intermediate Risk D+/R+	VUMC Post-2025	Valganciclovir	7147.44	0	0	7147.44	3	454
Intermediate Risk D-/R+	VUMC Post-2025	Valganciclovir	4764.96	0	0	4764.96	3	455
Intermediate Risk D-/R+	VUMC Post-2025	Valganciclovir	4764.96	0	0	4764.96	3	456
Intermediate Risk D+/R+	VUMC Post-2025	Valganciclovir	7147.44	0	0	7147.44	3	457
Intermediate Risk D-/R+	VUMC Post-2025	Letermovir, Valacyclovir	45321.4	0	0	45321.4	3	458
Low Risk D-/R-	VUMC Post-2025	Valacyclovir	56.31	0	0	56.31	3	459
Intermediate Risk D+/R+	VUMC Post-2025	Valganciclovir	7147.44	0	0	7147.44	3	460
Intermediate Risk D+/R+	VUMC Post-2025	Valganciclovir	7147.44	0	0	7147.44	4	461
High Risk D+/R-	VUMC Post-2025	Valganciclovir	9529.92	12670.6	0	22200.5	4	462
Intermediate Risk D+/R+	VUMC Post-2025	Letermovir, Valacyclovir	67982.1	0	0	67982.1	4	463
Intermediate Risk D+/R+	VUMC Post-2025	Valganciclovir	7147.44	794.16	0	7941.6	4	464
High Risk D+/R-	VUMC Post-2025	Letermovir, Valacyclovir	90642.8	794.16	0	91437	4	465
Intermediate Risk D+/R+	VUMC Post-2025	Valganciclovir	7147.44	0	0	7147.44	4	466
Intermediate Risk D+/R+	VUMC Post-2025	Valganciclovir	7147.44	0	0	7147.44	4	467
High Risk D+/R-	VUMC Post-2025	Valganciclovir	9529.92	794.16	0	10324.1	4	468
Intermediate Risk D+/R+	VUMC Post-2025	Valganciclovir	7147.44	794.16	62370.3	70311.9	4	469
High Risk D+/R-	VUMC Post-2025	Valganciclovir	9529.92	0	0	9529.92	4	470
Intermediate Risk D+/R+	VUMC Post-2025	Valganciclovir	7147.44	0	0	7147.44	4	471
Intermediate Risk D+/R+	VUMC Post-2025	Valganciclovir	7147.44	794.16	0	7941.6	4	472
Intermediate Risk D+/R+	VUMC Post-2025	Valganciclovir	7147.44	0	0	7147.44	4	473
High Risk D+/R-	VUMC Post-2025	Valganciclovir	9529.92	3061.93	0	12591.9	4	474
Intermediate Risk D+/R+	VUMC Post-2025	Valganciclovir	7147.44	12670.6	0	19818.1	4	475
Intermediate Risk D-/R+	VUMC Post-2025	Letermovir, Valacyclovir	45321.4	0	0	45321.4	4	476
Intermediate Risk D+/R+	VUMC Post-2025	Valganciclovir	7147.44	794.16	0	7941.6	4	477
High Risk D+/R-	VUMC Post-2025	Valganciclovir	9529.92	0	0	9529.92	4	478
Intermediate Risk D-/R+	VUMC Post-2025	Valganciclovir	4764.96	0	0	4764.96	4	479
Intermediate Risk D-/R+	VUMC Post-2025	Valganciclovir	4764.96	0	0	4764.96	4	480
Intermediate Risk D-/R+	VUMC Post-2025	Letermovir, Valacyclovir	45321.4	3061.93	0	48383.3	5	481
Low Risk D-/R-	VUMC Post-2025	Valacyclovir	56.31	0	0	56.31	5	482
Intermediate Risk D+/R+	VUMC Post-2025	Letermovir, Valacyclovir	67982.1	794.16	21752.2	90528.4	5	483
Intermediate Risk D+/R+	VUMC Post-2025	Valganciclovir	7147.44	794.16	0	7941.6	5	484
Intermediate Risk D-/R+	VUMC Post-2025	Letermovir, Valacyclovir	45321.4	0	0	45321.4	5	485
Intermediate Risk D+/R+	VUMC Post-2025	Valganciclovir	7147.44	0	0	7147.44	5	486
Intermediate Risk D+/R+	VUMC Post-2025	Letermovir, Valacyclovir	67982.1	0	0	67982.1	5	487
Intermediate Risk D+/R+	VUMC Post-2025	Valganciclovir	7147.44	0	0	7147.44	5	488
Low Risk D-/R-	VUMC Post-2025	Valacyclovir	122.34	3061.93	342087	345272	5	489
Intermediate Risk D-/R+	VUMC Post-2025	Valganciclovir	4764.96	0	0	4764.96	5	490
Low Risk D-/R-	VUMC Post-2025	Valacyclovir	56.31	0	0	56.31	5	491
Low Risk D-/R-	VUMC Post-2025	Valacyclovir	56.31	0	0	56.31	5	492
High Risk D+/R-	VUMC Post-2025	Valganciclovir	9529.92	794.16	0	10324.1	5	493
Low Risk D-/R-	VUMC Post-2025	Valacyclovir	56.31	0	0	56.31	5	494
High Risk D+/R-	VUMC Post-2025	Valganciclovir	9529.92	3061.93	0	12591.9	5	495
High Risk D+/R-	VUMC Post-2025	Letermovir, Valacyclovir	90642.8	794.16	0	91437	5	496
Intermediate Risk D+/R+	VUMC Post-2025	Valganciclovir	7147.44	794.16	45981.6	53923.2	5	497
Intermediate Risk D+/R+	VUMC Post-2025	Valganciclovir	7147.44	0	0	7147.44	5	498
Intermediate Risk D+/R+	VUMC Post-2025	Valganciclovir	7147.44	3061.93	19704.5	29913.8	5	499
Intermediate Risk D-/R+	VUMC Post-2025	Valganciclovir	4764.96	0	0	4764.96	5	500
Intermediate Risk D+/R+	VUMC Post-2025	Valganciclovir	7147.44	0	0	7147.44	6	501
Intermediate Risk D+/R+	VUMC Post-2025	Valganciclovir	7147.44	0	0	7147.44	6	502
Intermediate Risk D+/R+	VUMC Post-2025	Valganciclovir	7147.44	794.16	0	7941.6	6	503
High Risk D+/R-	VUMC Post-2025	Letermovir, Valacyclovir	90642.8	12670.6	0	103313	6	504
Low Risk D-/R-	VUMC Post-2025	Valacyclovir	56.31	0	0	56.31	6	505
Intermediate Risk D+/R+	VUMC Post-2025	Valganciclovir	7147.44	0	0	7147.44	6	506
High Risk D+/R-	VUMC Post-2025	Valganciclovir	9529.92	12670.6	0	22200.5	6	507
Intermediate Risk D+/R+	VUMC Post-2025	Valganciclovir	7147.44	794.16	0	7941.6	6	508
Low Risk D-/R-	VUMC Post-2025	Valacyclovir	56.31	0	0	56.31	6	509
High Risk D+/R-	VUMC Post-2025	Valganciclovir	9529.92	794.16	0	10324.1	6	510
Intermediate Risk D+/R+	VUMC Post-2025	Valganciclovir	7147.44	0	0	7147.44	6	511
Intermediate Risk D+/R+	VUMC Post-2025	Valganciclovir	7147.44	794.16	0	7941.6	6	512
Intermediate Risk D+/R+	VUMC Post-2025	Valganciclovir	7147.44	0	0	7147.44	6	513
Intermediate Risk D+/R+	VUMC Post-2025	Valganciclovir	7147.44	794.16	0	7941.6	6	514
High Risk D+/R-	VUMC Post-2025	Letermovir, Valacyclovir	90642.8	794.16	0	91437	6	515
Intermediate Risk D+/R+	VUMC Post-2025	Valganciclovir	7147.44	0	0	7147.44	6	516
Intermediate Risk D-/R+	VUMC Post-2025	Valganciclovir	4764.96	0	0	4764.96	6	517
Intermediate Risk D-/R+	VUMC Post-2025	Letermovir, Valacyclovir	45321.4	794.16	0	46115.6	6	518
High Risk D+/R-	VUMC Post-2025	Valganciclovir	9529.92	794.16	0	10324.1	6	519
Intermediate Risk D+/R+	VUMC Post-2025	Letermovir, Valacyclovir	67982.1	794.16	0	68776.3	6	520
Intermediate Risk D+/R+	VUMC Post-2025	Valganciclovir	7147.44	794.16	0	7941.6	7	521
Intermediate Risk D+/R+	VUMC Post-2025	Valganciclovir	7147.44	0	0	7147.44	7	522
Intermediate Risk D+/R+	VUMC Post-2025	Letermovir, Valacyclovir	67982.1	794.16	0	68776.3	7	523
Low Risk D-/R-	VUMC Post-2025	Valacyclovir	56.31	0	0	56.31	7	524
Intermediate Risk D+/R+	VUMC Post-2025	Valganciclovir	7147.44	794.16	0	7941.6	7	525
Intermediate Risk D+/R+	VUMC Post-2025	Valganciclovir	7147.44	0	0	7147.44	7	526
Intermediate Risk D+/R+	VUMC Post-2025	Valganciclovir	7147.44	794.16	0	7941.6	7	527
Intermediate Risk D+/R+	VUMC Post-2025	Valganciclovir	7147.44	794.16	0	7941.6	7	528
High Risk D+/R-	VUMC Post-2025	Letermovir, Valacyclovir	90642.8	794.16	0	91437	7	529
High Risk D+/R-	VUMC Post-2025	Valganciclovir	9529.92	0	0	9529.92	7	530
Intermediate Risk D+/R+	VUMC Post-2025	Valganciclovir	7147.44	794.16	0	7941.6	7	531
High Risk D+/R-	VUMC Post-2025	Valganciclovir	9529.92	3061.93	0	12591.9	7	532
High Risk D+/R-	VUMC Post-2025	Valganciclovir	9529.92	794.16	0	10324.1	7	533
High Risk D+/R-	VUMC Post-2025	Letermovir, Valacyclovir	90642.8	12670.6	81181.3	184495	7	534
Intermediate Risk D-/R+	VUMC Post-2025	Valganciclovir	4764.96	0	0	4764.96	7	535
Intermediate Risk D+/R+	VUMC Post-2025	Valganciclovir	7147.44	794.16	0	7941.6	7	536
Intermediate Risk D+/R+	VUMC Post-2025	Valganciclovir	7147.44	0	0	7147.44	7	537
Intermediate Risk D+/R+	VUMC Post-2025	Valganciclovir	7147.44	794.16	0	7941.6	7	538
Intermediate Risk D+/R+	VUMC Post-2025	Valganciclovir	7147.44	794.16	0	7941.6	7	539
Intermediate Risk D-/R+	VUMC Post-2025	Letermovir, Valacyclovir	45321.4	0	0	45321.4	7	540
Intermediate Risk D-/R+	VUMC Post-2025	Valganciclovir	4764.96	0	0	4764.96	8	541
Intermediate Risk D+/R+	VUMC Post-2025	Valganciclovir	7147.44	794.16	0	7941.6	8	542
Intermediate Risk D+/R+	VUMC Post-2025	Valganciclovir	7147.44	3061.93	0	10209.4	8	543
Intermediate Risk D+/R+	VUMC Post-2025	Valganciclovir	7147.44	794.16	0	7941.6	8	544
Intermediate Risk D+/R+	VUMC Post-2025	Valganciclovir	7147.44	0	0	7147.44	8	545
Low Risk D-/R-	VUMC Post-2025	Valacyclovir	56.31	0	0	56.31	8	546
Intermediate Risk D+/R+	VUMC Post-2025	Valganciclovir	7147.44	0	0	7147.44	8	547
High Risk D+/R-	VUMC Post-2025	Valganciclovir	9529.92	794.16	0	10324.1	8	548
Intermediate Risk D+/R+	VUMC Post-2025	Valganciclovir	7147.44	794.16	0	7941.6	8	549
Intermediate Risk D-/R+	VUMC Post-2025	Valganciclovir	4764.96	0	0	4764.96	8	550
Intermediate Risk D-/R+	VUMC Post-2025	Valganciclovir	4764.96	794.16	0	5559.12	8	551
Intermediate Risk D+/R+	VUMC Post-2025	Letermovir, Valacyclovir	67982.1	794.16	0	68776.3	8	552
Intermediate Risk D-/R+	VUMC Post-2025	Valganciclovir	4764.96	0	0	4764.96	8	553
Intermediate Risk D-/R+	VUMC Post-2025	Valganciclovir	4764.96	0	0	4764.96	8	554
Intermediate Risk D+/R+	VUMC Post-2025	Valganciclovir	7147.44	794.16	213119	221060	8	555
High Risk D+/R-	VUMC Post-2025	Valganciclovir	9529.92	794.16	0	10324.1	8	556
Intermediate Risk D+/R+	VUMC Post-2025	Valganciclovir	7147.44	0	0	7147.44	8	557
Low Risk D-/R-	VUMC Post-2025	Valacyclovir	902.95	12670.6	6182.57	19756.1	8	558
Intermediate Risk D+/R+	VUMC Post-2025	Valganciclovir	7147.44	0	0	7147.44	8	559
Intermediate Risk D-/R+	VUMC Post-2025	Letermovir, Valacyclovir	45321.4	0	0	45321.4	8	560
High Risk D+/R-	VUMC Post-2025	Valganciclovir	9529.92	3061.93	0	12591.9	9	561
High Risk D+/R-	VUMC Post-2025	Valganciclovir	9529.92	0	0	9529.92	9	562
Intermediate Risk D-/R+	VUMC Post-2025	Valganciclovir	4764.96	0	0	4764.96	9	563
Intermediate Risk D+/R+	VUMC Post-2025	Valganciclovir	7147.44	0	0	7147.44	9	564
High Risk D+/R-	VUMC Post-2025	Valganciclovir	9529.92	794.16	0	10324.1	9	565
Intermediate Risk D+/R+	VUMC Post-2025	Letermovir, Valacyclovir	67982.1	0	0	67982.1	9	566
Intermediate Risk D-/R+	VUMC Post-2025	Valganciclovir	4764.96	0	0	4764.96	9	567
Intermediate Risk D-/R+	VUMC Post-2025	Valganciclovir	4764.96	0	0	4764.96	9	568
Intermediate Risk D+/R+	VUMC Post-2025	Letermovir, Valacyclovir	67982.1	794.16	0	68776.3	9	569
High Risk D+/R-	VUMC Post-2025	Valganciclovir	9529.92	794.16	41897.2	52221.3	9	570
High Risk D+/R-	VUMC Post-2025	Valganciclovir	9529.92	794.16	0	10324.1	9	571
Intermediate Risk D-/R+	VUMC Post-2025	Valganciclovir	4764.96	0	0	4764.96	9	572
Intermediate Risk D+/R+	VUMC Post-2025	Letermovir, Valacyclovir	67982.1	794.16	0	68776.3	9	573
Low Risk D-/R-	VUMC Post-2025	Valacyclovir	56.31	0	0	56.31	9	574
Intermediate Risk D+/R+	VUMC Post-2025	Letermovir, Valacyclovir	67982.1	0	0	67982.1	9	575
Intermediate Risk D+/R+	VUMC Post-2025	Valganciclovir	7147.44	0	0	7147.44	9	576
Intermediate Risk D-/R+	VUMC Post-2025	Valganciclovir	4764.96	0	0	4764.96	9	577
Intermediate Risk D+/R+	VUMC Post-2025	Valganciclovir	7147.44	794.16	100778	108720	9	578
Intermediate Risk D+/R+	VUMC Post-2025	Valganciclovir	7147.44	12670.6	0	19818.1	9	579
Intermediate Risk D+/R+	VUMC Post-2025	Valganciclovir	7147.44	0	0	7147.44	9	580
Intermediate Risk D+/R+	VUMC Post-2025	Letermovir, Valacyclovir	67982.1	0	0	67982.1	10	581
Intermediate Risk D-/R+	VUMC Post-2025	Valganciclovir	4764.96	0	0	4764.96	10	582
High Risk D+/R-	VUMC Post-2025	Letermovir, Valacyclovir	90642.8	0	0	90642.8	10	583
Low Risk D-/R-	VUMC Post-2025	Valacyclovir	56.31	0	0	56.31	10	584
High Risk D+/R-	VUMC Post-2025	Valganciclovir	9529.92	0	0	9529.92	10	585
Intermediate Risk D-/R+	VUMC Post-2025	Valganciclovir	4764.96	0	0	4764.96	10	586
Intermediate Risk D+/R+	VUMC Post-2025	Valganciclovir	7147.44	0	0	7147.44	10	587
High Risk D+/R-	VUMC Post-2025	Valganciclovir	9529.92	794.16	0	10324.1	10	588
Intermediate Risk D-/R+	VUMC Post-2025	Letermovir, Valacyclovir	45321.4	794.16	0	46115.6	10	589
Intermediate Risk D+/R+	VUMC Post-2025	Letermovir, Valacyclovir	67982.1	0	0	67982.1	10	590
Intermediate Risk D+/R+	VUMC Post-2025	Letermovir, Valacyclovir	67982.1	794.16	0	68776.3	10	591
High Risk D+/R-	VUMC Post-2025	Valganciclovir	9529.92	0	0	9529.92	10	592
Intermediate Risk D-/R+	VUMC Post-2025	Valganciclovir	4764.96	0	0	4764.96	10	593
Intermediate Risk D+/R+	VUMC Post-2025	Valganciclovir	7147.44	0	0	7147.44	10	594
Low Risk D-/R-	VUMC Post-2025	Valacyclovir	56.31	0	0	56.31	10	595
Intermediate Risk D-/R+	VUMC Post-2025	Letermovir, Valacyclovir	45321.4	0	0	45321.4	10	596
Low Risk D-/R-	VUMC Post-2025	Valacyclovir	56.31	0	0	56.31	10	597
Intermediate Risk D+/R+	VUMC Post-2025	Valganciclovir	7147.44	12670.6	0	19818.1	10	598
Intermediate Risk D-/R+	VUMC Post-2025	Valganciclovir	4764.96	0	0	4764.96	10	599
High Risk D+/R-	VUMC Post-2025	Valganciclovir	9529.92	3061.93	0	12591.9	10	600
Intermediate Risk D+/R+	AI-generated	Valganciclovir (stress dose), Valganciclovir	9927	0	0	9927	1	601
Intermediate Risk D-/R+	AI-generated	Valganciclovir (stress dose), Valganciclovir	9927	0	0	9927	1	602
Intermediate Risk D+/R+	AI-generated	Valganciclovir (stress dose), Valganciclovir	9927	0	0	9927	1	603
High Risk D+/R-	AI-generated	Valganciclovir (stress dose), Valganciclovir	9927	794.16	0	10721.2	1	604
Intermediate Risk D+/R+	AI-generated	Letermovir, Valacyclovir	94419.6	0	0	94419.6	1	605
Intermediate Risk D+/R+	AI-generated	Valganciclovir (stress dose), Valganciclovir	9927	0	0	9927	1	606
Intermediate Risk D+/R+	AI-generated	Valganciclovir (stress dose), Valganciclovir	9927	794.16	0	10721.2	1	607
Intermediate Risk D+/R+	AI-generated	Valganciclovir (stress dose), Valganciclovir	9927	0	0	9927	1	608
High Risk D+/R-	AI-generated	Valganciclovir (stress dose), Valganciclovir	9927	0	0	9927	1	609
Low Risk D-/R-	AI-generated	Valacyclovir	225.24	0	0	225.24	1	610
Intermediate Risk D+/R+	AI-generated	Valganciclovir (stress dose), Valganciclovir	9927	0	0	9927	1	611
Intermediate Risk D-/R+	AI-generated	Valganciclovir (stress dose), Valganciclovir	9927	0	0	9927	1	612
Intermediate Risk D-/R+	AI-generated	Valganciclovir (stress dose), Valganciclovir	9927	0	0	9927	1	613
Low Risk D-/R-	AI-generated	Valacyclovir	225.24	0	0	225.24	1	614
Intermediate Risk D+/R+	AI-generated	Valganciclovir (stress dose), Valganciclovir	9927	0	0	9927	1	615
Intermediate Risk D-/R+	AI-generated	Valganciclovir (stress dose), Valganciclovir	9927	0	0	9927	1	616
Intermediate Risk D+/R+	AI-generated	Valganciclovir (stress dose), Valganciclovir	9927	0	0	9927	1	617
Intermediate Risk D+/R+	AI-generated	Valganciclovir (stress dose), Valganciclovir	9927	0	0	9927	1	618
Intermediate Risk D-/R+	AI-generated	Valganciclovir (stress dose), Valganciclovir	9927	0	0	9927	1	619
Intermediate Risk D-/R+	AI-generated	Letermovir, Valacyclovir	94419.6	0	0	94419.6	1	620
Intermediate Risk D+/R+	AI-generated	Valganciclovir (stress dose), Valganciclovir	9927	0	0	9927	2	621
High Risk D+/R-	AI-generated	Letermovir, Valacyclovir	94419.6	0	0	94419.6	2	622
High Risk D+/R-	AI-generated	Letermovir, Valacyclovir	94419.6	3061.93	133096	230578	2	623
Intermediate Risk D-/R+	AI-generated	Valganciclovir (stress dose), Valganciclovir	9927	0	0	9927	2	624
Low Risk D-/R-	AI-generated	Valacyclovir	225.24	0	0	225.24	2	625
Intermediate Risk D+/R+	AI-generated	Valganciclovir (stress dose), Valganciclovir	9927	0	0	9927	2	626
Intermediate Risk D+/R+	AI-generated	Valganciclovir (stress dose), Valganciclovir	9927	0	0	9927	2	627
Intermediate Risk D+/R+	AI-generated	Valganciclovir (stress dose), Valganciclovir	9927	794.16	232385	243106	2	628
High Risk D+/R-	AI-generated	Valganciclovir (stress dose), Valganciclovir	9927	794.16	0	10721.2	2	629
Intermediate Risk D+/R+	AI-generated	Letermovir, Valacyclovir	94419.6	0	0	94419.6	2	630
Intermediate Risk D+/R+	AI-generated	Valganciclovir (stress dose), Valganciclovir	9927	0	0	9927	2	631
Intermediate Risk D+/R+	AI-generated	Valganciclovir (stress dose), Valganciclovir	9927	0	0	9927	2	632
Intermediate Risk D-/R+	AI-generated	Valganciclovir (stress dose), Valganciclovir	9927	0	0	9927	2	633
High Risk D+/R-	AI-generated	Valganciclovir (stress dose), Valganciclovir	9927	0	0	9927	2	634
High Risk D+/R-	AI-generated	Valganciclovir (stress dose), Valganciclovir	9927	0	0	9927	2	635
High Risk D+/R-	AI-generated	Valganciclovir (stress dose), Valganciclovir	9927	794.16	0	10721.2	2	636
Intermediate Risk D+/R+	AI-generated	Valganciclovir (stress dose), Valganciclovir	9927	794.16	0	10721.2	2	637
Intermediate Risk D-/R+	AI-generated	Valganciclovir (stress dose), Valganciclovir	9927	0	0	9927	2	638
Intermediate Risk D+/R+	AI-generated	Valganciclovir (stress dose), Valganciclovir	9927	0	0	9927	2	639
Intermediate Risk D+/R+	AI-generated	Valganciclovir (stress dose), Valganciclovir	9927	3061.93	0	12988.9	2	640
Low Risk D-/R-	AI-generated	Valacyclovir	225.24	0	0	225.24	3	641
High Risk D+/R-	AI-generated	Valganciclovir (stress dose), Valganciclovir	9927	7534.8	0	17461.8	3	642
Low Risk D-/R-	AI-generated	Valacyclovir	225.24	0	0	225.24	3	643
Intermediate Risk D+/R+	AI-generated	Valganciclovir (stress dose), Valganciclovir	9927	794.16	0	10721.2	3	644
Intermediate Risk D+/R+	AI-generated	Valganciclovir (stress dose), Valganciclovir	9927	794.16	0	10721.2	3	645
Intermediate Risk D+/R+	AI-generated	Valganciclovir (stress dose), Valganciclovir	9927	794.16	0	10721.2	3	646
Intermediate Risk D-/R+	AI-generated	Valganciclovir (stress dose), Valganciclovir	9927	0	0	9927	3	647
Intermediate Risk D-/R+	AI-generated	Valganciclovir (stress dose), Valganciclovir	9927	0	0	9927	3	648
High Risk D+/R-	AI-generated	Valganciclovir (stress dose), Valganciclovir	9927	794.16	0	10721.2	3	649
Intermediate Risk D-/R+	AI-generated	Valganciclovir (stress dose), Valganciclovir	9927	0	0	9927	3	650
High Risk D+/R-	AI-generated	Valganciclovir (stress dose), Valganciclovir	9927	7534.8	0	17461.8	3	651
Intermediate Risk D+/R+	AI-generated	Valganciclovir (stress dose), Valganciclovir	9927	0	0	9927	3	652
Intermediate Risk D+/R+	AI-generated	Valganciclovir (stress dose), Valganciclovir	9927	0	0	9927	3	653
Intermediate Risk D+/R+	AI-generated	Valganciclovir (stress dose), Valganciclovir	9927	3061.93	0	12988.9	3	654
High Risk D+/R-	AI-generated	Letermovir, Valacyclovir	94419.6	0	0	94419.6	3	655
Intermediate Risk D+/R+	AI-generated	Valganciclovir (stress dose), Valganciclovir	9927	0	0	9927	3	656
Intermediate Risk D+/R+	AI-generated	Valganciclovir (stress dose), Valganciclovir	9927	794.16	0	10721.2	3	657
Intermediate Risk D+/R+	AI-generated	Valganciclovir (stress dose), Valganciclovir	9927	0	0	9927	3	658
High Risk D+/R-	AI-generated	Valganciclovir (stress dose), Valganciclovir	9927	794.16	0	10721.2	3	659
High Risk D+/R-	AI-generated	Letermovir, Valacyclovir	94419.6	794.16	0	95213.8	3	660
Intermediate Risk D+/R+	AI-generated	Valganciclovir (stress dose), Valganciclovir	9927	794.16	0	10721.2	4	661
Intermediate Risk D+/R+	AI-generated	Valganciclovir (stress dose), Valganciclovir	9927	0	0	9927	4	662
Low Risk D-/R-	AI-generated	Valacyclovir	225.24	0	0	225.24	4	663
Intermediate Risk D+/R+	AI-generated	Valganciclovir (stress dose), Valganciclovir	9927	794.16	630771	641493	4	664
Intermediate Risk D+/R+	AI-generated	Valganciclovir (stress dose), Valganciclovir	9927	794.16	0	10721.2	4	665
Intermediate Risk D+/R+	AI-generated	Valganciclovir (stress dose), Valganciclovir	9927	0	0	9927	4	666
Intermediate Risk D-/R+	AI-generated	Valganciclovir (stress dose), Valganciclovir	9927	0	0	9927	4	667
Intermediate Risk D+/R+	AI-generated	Valganciclovir (stress dose), Valganciclovir	9927	794.16	0	10721.2	4	668
Intermediate Risk D-/R+	AI-generated	Letermovir, Valacyclovir	94419.6	0	0	94419.6	4	669
Intermediate Risk D+/R+	AI-generated	Letermovir, Valacyclovir	94419.6	794.16	0	95213.8	4	670
Intermediate Risk D-/R+	AI-generated	Valganciclovir (stress dose), Valganciclovir	9927	0	0	9927	4	671
Intermediate Risk D+/R+	AI-generated	Letermovir, Valacyclovir	94419.6	0	0	94419.6	4	672
High Risk D+/R-	AI-generated	Valganciclovir (stress dose), Valganciclovir	9927	794.16	0	10721.2	4	673
Low Risk D-/R-	AI-generated	Valacyclovir	225.24	0	0	225.24	4	674
High Risk D+/R-	AI-generated	Valganciclovir (stress dose), Valganciclovir	9927	0	0	9927	4	675
Intermediate Risk D+/R+	AI-generated	Valganciclovir (stress dose), Valganciclovir	9927	0	0	9927	4	676
Intermediate Risk D+/R+	AI-generated	Valganciclovir (stress dose), Valganciclovir	9927	0	0	9927	4	677
Low Risk D-/R-	AI-generated	Valacyclovir	225.24	0	0	225.24	4	678
Intermediate Risk D+/R+	AI-generated	Valganciclovir (stress dose), Valganciclovir	9927	0	0	9927	4	679
Intermediate Risk D+/R+	AI-generated	Letermovir, Valacyclovir	94419.6	12670.6	96139.5	203230	4	680
Intermediate Risk D+/R+	AI-generated	Valganciclovir (stress dose), Valganciclovir	9927	0	0	9927	5	681
Intermediate Risk D-/R+	AI-generated	Valganciclovir (stress dose), Valganciclovir	9927	0	0	9927	5	682
High Risk D+/R-	AI-generated	Letermovir, Valacyclovir	94419.6	794.16	0	95213.8	5	683
Intermediate Risk D+/R+	AI-generated	Valganciclovir (stress dose), Valganciclovir	9927	12670.6	0	22597.6	5	684
Intermediate Risk D+/R+	AI-generated	Valganciclovir (stress dose), Valganciclovir	9927	0	0	9927	5	685
Intermediate Risk D+/R+	AI-generated	Valganciclovir (stress dose), Valganciclovir	9927	0	0	9927	5	686
Intermediate Risk D+/R+	AI-generated	Letermovir, Valacyclovir	94419.6	794.16	0	95213.8	5	687
Intermediate Risk D+/R+	AI-generated	Valganciclovir (stress dose), Valganciclovir	9927	0	0	9927	5	688
Intermediate Risk D-/R+	AI-generated	Valganciclovir (stress dose), Valganciclovir	9927	0	0	9927	5	689
Intermediate Risk D-/R+	AI-generated	Letermovir, Valacyclovir	94419.6	0	0	94419.6	5	690
Intermediate Risk D+/R+	AI-generated	Valganciclovir (stress dose), Valganciclovir	9927	0	0	9927	5	691
Intermediate Risk D+/R+	AI-generated	Valganciclovir (stress dose), Valganciclovir	9927	794.16	0	10721.2	5	692
High Risk D+/R-	AI-generated	Valganciclovir (stress dose), Valganciclovir	9927	0	0	9927	5	693
High Risk D+/R-	AI-generated	Valganciclovir (stress dose), Valganciclovir	9927	794.16	0	10721.2	5	694
Intermediate Risk D+/R+	AI-generated	Valganciclovir (stress dose), Valganciclovir	9927	794.16	0	10721.2	5	695
Intermediate Risk D+/R+	AI-generated	Valganciclovir (stress dose), Valganciclovir	9927	794.16	0	10721.2	5	696
Low Risk D-/R-	AI-generated	Valacyclovir	225.24	0	0	225.24	5	697
Intermediate Risk D+/R+	AI-generated	Valganciclovir (stress dose), Valganciclovir	9927	0	0	9927	5	698
Low Risk D-/R-	AI-generated	Valacyclovir	225.24	0	0	225.24	5	699
Intermediate Risk D+/R+	AI-generated	Valganciclovir (stress dose), Valganciclovir	9927	12670.6	0	22597.6	5	700
Intermediate Risk D-/R+	AI-generated	Valganciclovir (stress dose), Valganciclovir	9927	0	0	9927	6	701
High Risk D+/R-	AI-generated	Valganciclovir (stress dose), Valganciclovir	9927	794.16	0	10721.2	6	702
High Risk D+/R-	AI-generated	Valganciclovir (stress dose), Valganciclovir	9927	0	0	9927	6	703
High Risk D+/R-	AI-generated	Letermovir, Valacyclovir	94419.6	0	0	94419.6	6	704
Low Risk D-/R-	AI-generated	Valacyclovir	225.24	0	0	225.24	6	705
Intermediate Risk D-/R+	AI-generated	Valganciclovir (stress dose), Valganciclovir	9927	0	0	9927	6	706
Low Risk D-/R-	AI-generated	Valacyclovir	225.24	0	0	225.24	6	707
Intermediate Risk D+/R+	AI-generated	Valganciclovir (stress dose), Valganciclovir	9927	794.16	0	10721.2	6	708
Low Risk D-/R-	AI-generated	Valacyclovir	225.24	0	0	225.24	6	709
Intermediate Risk D-/R+	AI-generated	Valganciclovir (stress dose), Valganciclovir	9927	0	0	9927	6	710
High Risk D+/R-	AI-generated	Letermovir, Valacyclovir	94419.6	794.16	0	95213.8	6	711
Intermediate Risk D+/R+	AI-generated	Letermovir, Valacyclovir	94419.6	0	0	94419.6	6	712
High Risk D+/R-	AI-generated	Valganciclovir (stress dose), Valganciclovir	9927	0	0	9927	6	713
Low Risk D-/R-	AI-generated	Valacyclovir	225.24	0	0	225.24	6	714
Intermediate Risk D-/R+	AI-generated	Valganciclovir (stress dose), Valganciclovir	9927	0	0	9927	6	715
Low Risk D-/R-	AI-generated	Valacyclovir	225.24	0	0	225.24	6	716
Intermediate Risk D+/R+	AI-generated	Valganciclovir (stress dose), Valganciclovir	9927	0	0	9927	6	717
Intermediate Risk D+/R+	AI-generated	Letermovir, Valacyclovir	94419.6	794.16	0	95213.8	6	718
High Risk D+/R-	AI-generated	Valganciclovir (stress dose), Valganciclovir	9927	794.16	0	10721.2	6	719
High Risk D+/R-	AI-generated	Valganciclovir (stress dose), Valganciclovir	9927	794.16	0	10721.2	6	720
High Risk D+/R-	AI-generated	Valganciclovir (stress dose), Valganciclovir	9927	0	0	9927	7	721
Intermediate Risk D+/R+	AI-generated	Letermovir, Valacyclovir	94419.6	794.16	0	95213.8	7	722
Low Risk D-/R-	AI-generated	Valacyclovir	225.24	0	0	225.24	7	723
High Risk D+/R-	AI-generated	Valganciclovir (stress dose), Valganciclovir	9927	794.16	0	10721.2	7	724
Intermediate Risk D-/R+	AI-generated	Valganciclovir (stress dose), Valganciclovir	9927	0	0	9927	7	725
Intermediate Risk D-/R+	AI-generated	Letermovir, Valacyclovir	94419.6	0	0	94419.6	7	726
High Risk D+/R-	AI-generated	Letermovir, Valacyclovir	94419.6	3061.93	0	97481.6	7	727
Intermediate Risk D+/R+	AI-generated	Valganciclovir (stress dose), Valganciclovir	9927	0	0	9927	7	728
Intermediate Risk D-/R+	AI-generated	Valganciclovir (stress dose), Valganciclovir	9927	0	0	9927	7	729
Intermediate Risk D+/R+	AI-generated	Valganciclovir (stress dose), Valganciclovir	9927	794.16	0	10721.2	7	730
Intermediate Risk D+/R+	AI-generated	Letermovir, Valacyclovir	94419.6	0	0	94419.6	7	731
High Risk D+/R-	AI-generated	Valganciclovir (stress dose), Valganciclovir	9927	0	0	9927	7	732
Intermediate Risk D+/R+	AI-generated	Valganciclovir (stress dose), Valganciclovir	9927	794.16	386499	397220	7	733
Intermediate Risk D-/R+	AI-generated	Valganciclovir (stress dose), Valganciclovir	9927	0	0	9927	7	734
High Risk D+/R-	AI-generated	Valganciclovir (stress dose), Valganciclovir	9927	0	0	9927	7	735
Intermediate Risk D+/R+	AI-generated	Valganciclovir (stress dose), Valganciclovir	9927	0	0	9927	7	736
Intermediate Risk D-/R+	AI-generated	Valganciclovir (stress dose), Valganciclovir	9927	0	0	9927	7	737
Intermediate Risk D+/R+	AI-generated	Letermovir, Valacyclovir	94419.6	0	0	94419.6	7	738
Intermediate Risk D+/R+	AI-generated	Letermovir, Valacyclovir	94419.6	794.16	0	95213.8	7	739
Low Risk D-/R-	AI-generated	Valacyclovir	7905.18	794.16	0	8699.34	7	740
High Risk D+/R-	AI-generated	Letermovir, Valacyclovir	94419.6	0	0	94419.6	8	741
High Risk D+/R-	AI-generated	Valganciclovir (stress dose), Valganciclovir	9927	794.16	0	10721.2	8	742
Intermediate Risk D+/R+	AI-generated	Valganciclovir (stress dose), Valganciclovir	9927	12670.6	12155	34752.7	8	743
Intermediate Risk D+/R+	AI-generated	Valganciclovir (stress dose), Valganciclovir	9927	0	0	9927	8	744
Intermediate Risk D+/R+	AI-generated	Valganciclovir (stress dose), Valganciclovir	9927	3061.93	123240	136229	8	745
Intermediate Risk D+/R+	AI-generated	Valganciclovir (stress dose), Valganciclovir	9927	794.16	0	10721.2	8	746
Low Risk D-/R-	AI-generated	Valacyclovir	225.24	0	0	225.24	8	747
High Risk D+/R-	AI-generated	Valganciclovir (stress dose), Valganciclovir	9927	794.16	0	10721.2	8	748
Intermediate Risk D-/R+	AI-generated	Valganciclovir (stress dose), Valganciclovir	9927	0	0	9927	8	749
Intermediate Risk D+/R+	AI-generated	Valganciclovir (stress dose), Valganciclovir	9927	0	0	9927	8	750
Intermediate Risk D-/R+	AI-generated	Valganciclovir (stress dose), Valganciclovir	9927	0	0	9927	8	751
Low Risk D-/R-	AI-generated	Valacyclovir	225.24	0	0	225.24	8	752
Intermediate Risk D-/R+	AI-generated	Valganciclovir (stress dose), Valganciclovir	9927	0	0	9927	8	753
Intermediate Risk D+/R+	AI-generated	Valganciclovir (stress dose), Valganciclovir	9927	0	0	9927	8	754
Intermediate Risk D-/R+	AI-generated	Valganciclovir (stress dose), Valganciclovir	9927	0	0	9927	8	755
Intermediate Risk D+/R+	AI-generated	Valganciclovir (stress dose), Valganciclovir	9927	0	0	9927	8	756
Intermediate Risk D-/R+	AI-generated	Letermovir, Valacyclovir	94419.6	0	0	94419.6	8	757
Intermediate Risk D+/R+	AI-generated	Valganciclovir (stress dose), Valganciclovir	9927	3061.93	0	12988.9	8	758
Intermediate Risk D+/R+	AI-generated	Letermovir, Valacyclovir	94419.6	794.16	0	95213.8	8	759
Low Risk D-/R-	AI-generated	Valacyclovir	225.24	0	0	225.24	8	760
Intermediate Risk D+/R+	AI-generated	Valganciclovir (stress dose), Valganciclovir	9927	0	0	9927	9	761
Intermediate Risk D-/R+	AI-generated	Valganciclovir (stress dose), Valganciclovir	9927	0	0	9927	9	762
Intermediate Risk D-/R+	AI-generated	Valganciclovir (stress dose), Valganciclovir	9927	0	0	9927	9	763
Intermediate Risk D+/R+	AI-generated	Letermovir, Valacyclovir	94419.6	0	0	94419.6	9	764
Low Risk D-/R-	AI-generated	Valacyclovir	225.24	0	0	225.24	9	765
Intermediate Risk D+/R+	AI-generated	Valganciclovir (stress dose), Valganciclovir	9927	0	0	9927	9	766
Low Risk D-/R-	AI-generated	Valacyclovir	225.24	0	0	225.24	9	767
Intermediate Risk D+/R+	AI-generated	Valganciclovir (stress dose), Valganciclovir	9927	0	0	9927	9	768
Intermediate Risk D-/R+	AI-generated	Letermovir, Valacyclovir	94419.6	0	0	94419.6	9	769
Intermediate Risk D+/R+	AI-generated	Valganciclovir (stress dose), Valganciclovir	9927	794.16	0	10721.2	9	770
Intermediate Risk D+/R+	AI-generated	Letermovir, Valacyclovir	94419.6	0	0	94419.6	9	771
Intermediate Risk D-/R+	AI-generated	Valganciclovir (stress dose), Valganciclovir	9927	0	0	9927	9	772
High Risk D+/R-	AI-generated	Letermovir, Valacyclovir	94419.6	0	0	94419.6	9	773
Intermediate Risk D-/R+	AI-generated	Valganciclovir (stress dose), Valganciclovir	9927	0	0	9927	9	774
Intermediate Risk D-/R+	AI-generated	Letermovir, Valacyclovir	94419.6	0	0	94419.6	9	775
Intermediate Risk D+/R+	AI-generated	Letermovir, Valacyclovir	94419.6	0	0	94419.6	9	776
Intermediate Risk D+/R+	AI-generated	Letermovir, Valacyclovir	94419.6	0	0	94419.6	9	777
Intermediate Risk D-/R+	AI-generated	Valganciclovir (stress dose), Valganciclovir	9927	0	0	9927	9	778
Low Risk D-/R-	AI-generated	Valacyclovir	225.24	0	0	225.24	9	779
Intermediate Risk D-/R+	AI-generated	Letermovir, Valacyclovir	94419.6	0	0	94419.6	9	780
Low Risk D-/R-	AI-generated	Valacyclovir	225.24	0	0	225.24	10	781
Intermediate Risk D+/R+	AI-generated	Valganciclovir (stress dose), Valganciclovir	9927	0	0	9927	10	782
Intermediate Risk D-/R+	AI-generated	Letermovir, Valacyclovir	94419.6	0	0	94419.6	10	783
Intermediate Risk D+/R+	AI-generated	Valganciclovir (stress dose), Valganciclovir	9927	794.16	0	10721.2	10	784
Intermediate Risk D-/R+	AI-generated	Letermovir, Valacyclovir	94419.6	0	0	94419.6	10	785
High Risk D+/R-	AI-generated	Valganciclovir (stress dose), Valganciclovir	9927	794.16	0	10721.2	10	786
Intermediate Risk D+/R+	AI-generated	Letermovir, Valacyclovir	94419.6	0	0	94419.6	10	787
Intermediate Risk D-/R+	AI-generated	Valganciclovir (stress dose), Valganciclovir	9927	0	0	9927	10	788
High Risk D+/R-	AI-generated	Valganciclovir (stress dose), Valganciclovir	9927	0	0	9927	10	789
Low Risk D-/R-	AI-generated	Valacyclovir	225.24	0	0	225.24	10	790
High Risk D+/R-	AI-generated	Valganciclovir (stress dose), Valganciclovir	9927	3061.93	0	12988.9	10	791
Intermediate Risk D+/R+	AI-generated	Letermovir, Valacyclovir	94419.6	0	0	94419.6	10	792
Intermediate Risk D-/R+	AI-generated	Valganciclovir (stress dose), Valganciclovir	9927	0	0	9927	10	793
High Risk D+/R-	AI-generated	Valganciclovir (stress dose), Valganciclovir	9927	794.16	0	10721.2	10	794
Low Risk D-/R-	AI-generated	Valacyclovir	225.24	0	0	225.24	10	795
High Risk D+/R-	AI-generated	Valganciclovir (stress dose), Valganciclovir	9927	3061.93	0	12988.9	10	796
Intermediate Risk D-/R+	AI-generated	Valganciclovir (stress dose), Valganciclovir	9927	0	0	9927	10	797
Intermediate Risk D+/R+	AI-generated	Letermovir, Valacyclovir	94419.6	0	0	94419.6	10	798
Low Risk D-/R-	AI-generated	Valacyclovir	225.24	0	0	225.24	10	799
Intermediate Risk D+/R+	AI-generated	Valganciclovir (stress dose), Valganciclovir	9927	0	0	9927	10	800

## Sheet: Comparative Analysis
Protocol	Mean Cost	Median Cost	Variance	Std Dev	95% CI Low	95% CI High	Coeff of Variation	Prophylaxis Mean	Treatment Mean	Inpatient Mean	Risk Contribution	Infection Events	Admission Events
VUMC Pre-2025	28775.8	5162.04	2.78021e+10	166740	5525.93	52025.8	5.79443	14204	783.196	13788.7	{'High Risk D+/R-': 25.59773196843917, 'Intermediate Risk D+/R+': 23.099380308509783, 'Intermediate Risk D-/R+': 10.455334376225458, 'Low Risk D-/R-': 40.847553346825585}	64	6
International Guidelines	24185	7147.44	7.71014e+09	87807.4	11941.3	36428.8	3.63065	15759	1180.48	7245.58	{'High Risk D+/R-': 29.01254626976073, 'Intermediate Risk D+/R+': 57.666292919172605, 'Intermediate Risk D-/R+': 11.884767996566607, 'Low Risk D-/R-': 1.4363928145000653}	75	9
VUMC Post-2025	24251.4	7941.6	1.62974e+09	40370.1	18622.3	29880.6	1.66465	17878.2	995.539	5377.71	{'High Risk D+/R-': 32.8781059430478, 'Intermediate Risk D+/R+': 44.43469731704685, 'Intermediate Risk D-/R+': 15.026665491642618, 'Low Risk D-/R-': 7.660531248262728}	79	11
AI-generated	34255.5	9927	4.33901e+09	65871.1	25070.6	43440.5	1.92293	25554.2	629.924	8071.43	{'High Risk D+/R-': 20.678622580409908, 'Intermediate Risk D+/R+': 60.25589602742683, 'Intermediate Risk D-/R+': 18.85302554792043, 'Low Risk D-/R-': 0.2124558442428127}	59	7
N.B.: Calculations performed below Row 8 represent manual calculations through Excel
Mean Cost per patient					Median cost per patient
	VUMC Pre-2025	International Guidelines	VUMC Post-2025	AI-generated		VUMC Pre-2025	International Guidelines	VUMC Post-2025	AI-generated
	28775.8	24185	24251.4	34255.5		5162.04	7147.44	7941.6	9927
% utilization					% utilization
0	0	0	0	0	0	0	0	0	0
10	2877.58	2418.5	2425.14	3425.55	10	516.204	714.744	794.16	992.7
20	5755.17	4837.01	4850.28	6851.11	20	1032.41	1429.49	1588.32	1985.4
30	8632.75	7255.51	7275.43	10276.7	30	1548.61	2144.23	2382.48	2978.1
40	11510.3	9674.02	9700.57	13702.2	40	2064.82	2858.98	3176.64	3970.8
50	14387.9	12092.5	12125.7	17127.8	50	2581.02	3573.72	3970.8	4963.5
60	17265.5	14511	14550.9	20553.3	60	3097.22	4288.46	4764.96	5956.2
70	20143.1	16929.5	16976	23978.9	70	3613.43	5003.21	5559.12	6948.9
80	23020.7	19348	19401.1	27404.4	80	4129.63	5717.95	6353.28	7941.6
90	25898.3	21766.5	21826.3	30830	90	4645.84	6432.7	7147.44	8934.3
100	28775.8	24185	24251.4	34255.5	100	5162.04	7147.44	7941.6	9927
	VUMC Pre-2025	International Guidelines	VUMC Post-2025	AI-generated		VUMC Pre-2025	International Guidelines	VUMC Post-2025	AI-generated
	0	24185	24251.4	34255.5		0	7147.44	7941.6	9927
	2877.58	21766.5	21826.3	30830		516.204	6432.7	7147.44	8934.3
	5755.17	19348	19401.1	27404.4		1032.41	5717.95	6353.28	7941.6
	8632.75	16929.5	16976	23978.9		1548.61	5003.21	5559.12	6948.9
	11510.3	14511	14550.9	20553.3		2064.82	4288.46	4764.96	5956.2
	14387.9	12092.5	12125.7	17127.8		2581.02	3573.72	3970.8	4963.5
	17265.5	9674.02	9700.57	13702.2		3097.22	2858.98	3176.64	3970.8
	20143.1	7255.51	7275.43	10276.7		3613.43	2144.23	2382.48	2978.1
	23020.7	4837.01	4850.28	6851.11		4129.63	1429.49	1588.32	1985.4
	25898.3	2418.5	2425.14	3425.55		4645.84	714.744	794.16	992.7
	28775.8	0	0	0		5162.04	0	0	0
	Pre v. IG	Pre v. Post	Pre v. AI			Pre v. IG	Pre v. Post	Pre v. AI
	24185	24251.4	34255.5			7147.44	7941.6	9927
	24644.1	24703.9	33707.6			6948.9	7663.64	9450.5
	25103.2	25156.3	33159.6			6750.36	7385.69	8974.01
	25562.3	25608.7	32611.6			6551.82	7107.73	8497.51
	26021.4	26061.2	32063.7			6353.28	6829.78	8021.02
	26480.4	26513.6	31515.7			6154.74	6551.82	7544.52
	26939.5	26966.1	30967.7			5956.2	6273.86	7068.02
	27398.6	27418.5	30419.8			5757.66	5995.91	6591.53
	27857.7	27871	29871.8			5559.12	5717.95	6115.03
	28316.8	28323.4	29323.8			5360.58	5440	5638.54
	28775.8	28775.8	28775.8			5162.04	5162.04	5162.04
	-4590.8	-4524.42	5479.7			1985.4	2779.56	4764.96
	-4131.72	-4071.98	4931.73			1786.86	2501.6	4288.46
	-3672.64	-3619.54	4383.76			1588.32	2223.65	3811.97
	-3213.56	-3167.1	3835.79			1389.78	1945.69	3335.47
	-2754.48	-2714.65	3287.82			1191.24	1667.74	2858.98
	-2295.4	-2262.21	2739.85			992.7	1389.78	2382.48
	-1836.32	-1809.77	2191.88			794.16	1111.82	1905.98
	-1377.24	-1357.33	1643.91			595.62	833.868	1429.49
	-918.16	-904.885	1095.94			397.08	555.912	952.992
	-459.08	-452.442	547.97			198.54	277.956	476.496
	0	0	0			0	0	0

## Sheet: Sensitivity Analysis
Letermovir Prob	Infection Multiplier	Mean Adjusted Cost
0.1	0.8	20539.1
0.1	1	20718.5
0.1	1.2	20898
0.22	0.8	27687.5
0.22	1	27867
0.22	1.2	28046.4
0.35	0.8	35431.6
0.35	1	35611.1
0.35	1.2	35790.5

## Sheet: Interpretation & Recommendation
Interpretation
Interpretation & Recommendations: 1. Protocol with lowest mean cost: International Guidelines. 2. High Risk D+/R- drives cost differences due to high infection and inpatient costs. 3. Recommendations: - Extend prophylaxis or alternative strategies for High Risk group. - Optimize Letermovir use: sensitivity analysis shows cost impact is significant. - Consider cost-benefit of stress dose in AI-gen…
